# Supplementary material for: Stool and blood metabolomics in the metabolic syndrome: a cross-sectional study
Source: Metabolomics. 2024 Sep 21;20(5):105. doi: 10.1007/s11306-024-02166-3 (PMC11416374; doi:10.1007/s11306-024-02166-3)
Supplement: Supplementary file 2 — Supplementary Material 2 [file 11306_2024_2166_MOESM2_ESM.xlsx]

## Sheet: Contents
Supplementary tables for
Stool and blood metabolomics in the metabolic syndrome: a cross-sectional study
Mariana Ponce-de-Leon#, Rui Wang-Sattler, Annette Peters, Wolfgang Rathmann, Harald Grallert, Anna Artati, Cornelia Prehn, Jerzy Adamski, Christa Meisinger*, Jakob Linseisen*
*shared last authorship
#Corresponding author, mariana.ponce-de-leon@outlook.com
Table	Description								Comments
S1	Summary of stool metabolite measurements (METABOLON)								Values are shown after imputation, untransformed
S2	Summary of blood metabolite measurements (Biocrates)								Values are shown unscaled and untransformed
S3	Linear regression results for stool metabolites (MetS)
S4	Linear regression results for blood metabolites (MetS)
S5	Linear regression results for stool metabolites (individual MetS components)
S6	Linear regression results for blood metabolites (individual MetS components)
S7	Missing values in components of the metabolic syndrome in the study sample (n=1370)
S8	Results of pathway enrichment analysis using Metaboanalyst
S9	KORA variables used in analyses

## Sheet: S1_stool_metabolites
BIOCHEMICAL	mean	sd	p0	p25	p50	p75	p100	missing (count)	missing (%)	SUPER_PATHWAY	SUB_PATHWAY	MASS	CHEMICAL_ID	PUBCHEM	KEGG	Name_Metaboanalyst
deoxycholate	0.0871367	0.121017	0.00024327	0.0206577	0.0535773	0.109553	1.80904	22	1.60584	Lipid	Secondary Bile Acid Metabolism	391.285	302	222528	C04483	-
inosine	0.0813338	0.0890179	0.0011655	0.0229717	0.0507542	0.1107	0.810791	7	0.510949	Nucleotide	Purine Metabolism, (Hypo)Xanthine/Inosine containing	267.074	361	6021	C00294	-
myo-inositol	0.0882481	0.131024	0.00208024	0.0293056	0.0527334	0.100034	1.91324	37	2.70073	Lipid	Inositol Metabolism	225.062	363	892	C00137	-
isoleucine	0.0604659	0.0453809	0.00265981	0.0331966	0.0497558	0.0740505	0.51223	2	0.145985	Amino Acid	Leucine, Isoleucine and Valine Metabolism	132.102	376	6306	C00407	-
alanine	0.0619792	0.0451714	0.00540421	0.0355916	0.0504966	0.0731596	0.466844	2	0.145985	Amino Acid	Alanine and Aspartate Metabolism	90.055	811	5950	C00041	-
lanosterol	0.059002	0.0344219	0.00493542	0.0348559	0.0509988	0.0748974	0.280108	4	0.291971	Lipid	Sterol	409.383	395	246983	C01724	-
thymidine 5'-monophosphate	0.102749	0.133672	0.00285057	0.0225703	0.0556576	0.127507	1.12329	629	45.9124	Nucleotide	Pyrimidine Metabolism, Thymine containing	321.049	1248	9700	C00364	-
pelargonate (9:0)	0.0717538	0.0646665	0.0070853	0.0384935	0.0552007	0.0826883	0.786978	136	9.92701	Lipid	Medium Chain Fatty Acid	157.123	437	8158	C01601	-
undecanoate (11:0)	0.0706761	0.0687905	0.00534166	0.0369982	0.0531959	0.0810273	0.968417	4	0.291971	Lipid	Medium Chain Fatty Acid	185.155	889	8180	C17715	-
beta-hydroxyisovalerate	0.0645239	0.0694487	0.00161535	0.023075	0.0504058	0.086341	0.93554	122	8.90511	Amino Acid	Leucine, Isoleucine and Valine Metabolism	117.056	1442	69362	-	-
phenethylamine	0.141501	0.404781	0.0069886	0.0318586	0.0492118	0.0904894	7.34906	352	25.6934	Amino Acid	Phenylalanine Metabolism	122.096	1207	1001	C05332	-
taurodeoxycholate	0.328149	1.43792	0.00128234	0.0214096	0.0524475	0.159886	33.0446	447	32.6277	Lipid	Secondary Bile Acid Metabolism	498.289	1668	2733768	C05463	-
threonine	0.0625954	0.045033	0.00340191	0.0354772	0.0507486	0.076148	0.535827	1	0.0729927	Amino Acid	Glycine, Serine and Threonine Metabolism	120.066	564	6288	C00188	-
tyrosine	0.0618212	0.0447825	0.00897251	0.0338213	0.0502409	0.0765122	0.517608	2	0.145985	Amino Acid	Tyrosine Metabolism	182.081	815	6057	C00082	-
lysine	0.0624656	0.0473031	0.0047596	0.0340313	0.0518067	0.0757405	0.727086	4	0.291971	Amino Acid	Lysine Metabolism	147.113	407	5962	C00047	-
methionine	0.0599626	0.0445116	0.00258633	0.0337076	0.0497139	0.0736853	0.706007	1	0.0729927	Amino Acid	Methionine, Cysteine, SAM and Taurine Metabolism	150.058	415	6137	C00073	-
malate	0.0688626	0.0633253	0.00199223	0.0282428	0.0521816	0.0881541	0.768561	5	0.364964	Energy	TCA Cycle	133.014	409	525	C00149	-
putrescine	0.220845	0.657886	0.000888168	0.0185285	0.0417349	0.11517	9.67343	189	13.7956	Amino Acid	Polyamine Metabolism	89.1073	49	1045	C00134	-
2'-deoxyguanosine	0.0807182	0.0927369	0.000887707	0.0227304	0.0518114	0.103596	0.782793	15	1.09489	Nucleotide	Purine Metabolism, Guanine containing	266.089	348	187790	C00330	-
2'-deoxyuridine	0.0769955	0.0833336	0.00174904	0.024372	0.051741	0.100499	0.867576	9	0.656934	Nucleotide	Pyrimidine Metabolism, Uracil containing	111.02	536	13712	C00526	-
3-hydroxyphenylacetate	0.087649	0.113445	0.00160333	0.0214145	0.0509925	0.10563	1.06445	117	8.54015	Amino Acid	Phenylalanine Metabolism	151.04	114	12122	C05593	-
kynurenate	0.072891	0.0814454	0.000386266	0.0160224	0.0533489	0.10673	1.33875	20	1.45985	Amino Acid	Tryptophan Metabolism	188.035	98	3845	C01717	-
succinate	0.128695	0.403252	0.000837376	0.031366	0.051584	0.0800549	8.88892	3	0.218978	Energy	TCA Cycle	117.019	252	1110	C00042	-
pipecolate	0.073452	0.083906	0.000903672	0.0249872	0.0596072	0.0964926	1.41091	1	0.0729927	Amino Acid	Lysine Metabolism	130.086	1025	849	C00408	-
ribose	0.0614488	0.0486652	0.00204132	0.0315702	0.0522009	0.0756853	0.650682	61	4.45255	Carbohydrate	Pentose Metabolism	195.051	914	5779	C00121	-
lithocholate	0.0640823	0.0563416	0.000954484	0.0306786	0.0513576	0.0824727	0.722734	11	0.80292	Lipid	Secondary Bile Acid Metabolism	375.291	405	9903	C03990	-
ornithine	0.079746	0.115191	0.00348185	0.0325435	0.0523687	0.0869841	2.27827	2	0.145985	Amino Acid	Urea cycle; Arginine and Proline Metabolism	133.097	444	6262	C00077	-
5-oxoproline	0.0641782	0.049945	0.00442626	0.0363679	0.0537927	0.0763189	0.802831	2	0.145985	Amino Acid	Glutathione Metabolism	128.035	1021	7405	C01879	-
N6,N6,N6-trimethyllysine	0.174944	0.548799	0.000996276	0.0280472	0.0505553	0.0990227	9.14676	71	5.18248	Amino Acid	Lysine Metabolism	189.16	189	440120	C03793	-
N-acetylserotonin	0.0856357	0.129564	0.00586545	0.0327746	0.0526961	0.085354	2.52698	229	16.7153	Amino Acid	Tryptophan Metabolism	219.113	193	903	C00978	-
nicotinate	0.0586335	0.0367063	0.00357679	0.0332649	0.0524882	0.0762019	0.325918	3	0.218978	Cofactors and Vitamins	Nicotinate and Nicotinamide Metabolism	124.039	567	938	C00253	-
2'-deoxyinosine	0.0800722	0.0840944	0.000457997	0.02384	0.0530307	0.106392	0.64408	12	0.875912	Nucleotide	Purine Metabolism, (Hypo)Xanthine/Inosine containing	251.079	100000135	65058	C05512	-
pantothenate	0.0658658	0.0576117	0.00211603	0.032954	0.0524342	0.0802263	0.737626	185	13.5036	Cofactors and Vitamins	Pantothenate and CoA Metabolism	220.118	1024	6613	C00864	-
phytosphingosine	0.091889	0.113131	0.00151244	0.0293028	0.0526922	0.102222	1.28761	1	0.0729927	Lipid	Sphingolipid Metabolism	318.3	469	122121	C12144	-
picolinate	0.0621981	0.04286	0.00581452	0.0384077	0.0541223	0.0725998	0.534116	263	19.1971	Amino Acid	Tryptophan Metabolism	124.039	1022	1018	C10164	-
glycerol	0.130515	0.198045	0.00173913	0.0220668	0.0554594	0.152978	2.97903	5	0.364964	Lipid	Glycerolipid Metabolism	91.0401	1254	753	C00116	-
ciliatine (2-aminoethylphosphonate)	0.0961524	0.259475	0	0	0.027859	0.0892675	4.45717	414	30.219	Xenobiotics	Food Component/Plant	126.031	100000086	339	C03557	-
diaminopimelate	0.0745129	0.124821	0	0.0176161	0.043675	0.0861173	2.28255	177	12.9197	Xenobiotics	Food Component/Plant	191.103	100000115	439283	C00666	-
kynurenine	0.0771529	0.0734141	0.00734	0.0343908	0.054396	0.0919519	0.694532	586	42.7737	Amino Acid	Tryptophan Metabolism	209.092	100000265	161166	C00328	-
allo-threonine	0.0813889	0.0917438	0.00405103	0.0328651	0.0539	0.0905527	0.756494	607	44.3066	Amino Acid	Glycine, Serine and Threonine Metabolism	118.051	100000272	99289	C05519	-
salicylate	0.102088	0.20346	0	0.0174276	0.0435828	0.0959139	3.05193	217	15.8394	Xenobiotics	Drug	137.024	501	338	C00805	-
sarcosine	0.109073	0.26323	0.00332644	0.0279324	0.0480981	0.101597	5.18919	121	8.83212	Amino Acid	Glycine, Serine and Threonine Metabolism	90.055	1023	1088	C00213	-
1-methyladenine	0.0784015	0.157014	0.00352628	0.0327559	0.049079	0.0742821	3.66266	106	7.73723	Nucleotide	Purine Metabolism, Adenine containing	150.077	54	78821	C02216	-
cadaverine	0.267223	0.587304	0.000746269	0.0151644	0.0455089	0.228101	7.63599	103	7.51825	Amino Acid	Lysine Metabolism	103.123	100000110	273	C01672	-
glucuronate	0.0932148	0.150354	0.00188478	0.0299752	0.0510045	0.0937134	1.73709	18	1.31387	Carbohydrate	Aminosugar Metabolism	193.035	100000257	444791	C00191	-
agmatine	0.155703	0.362764	0.00175869	0.0175957	0.0494852	0.148489	6.6278	149	10.8759	Amino Acid	Polyamine Metabolism	131.129	100000103	199	C00179	-
carnitine	0.103379	0.180712	0.0020665	0.0296296	0.0530231	0.106617	2.62432	3	0.218978	Lipid	Carnitine Metabolism	162.113	100000007	10917	C00318	-
choline	0.0737001	0.070414	0.00211291	0.0307587	0.0531571	0.0929685	0.977446	2	0.145985	Lipid	Phospholipid Metabolism	104.107	1256	305	C00114	-
2'-deoxyadenosine	0.127756	0.344891	0.00186315	0.0283694	0.0518012	0.104733	6.65732	55	4.0146	Nucleotide	Purine Metabolism, Adenine containing	252.109	211	13730	C00559	-
maltose	0.129419	0.274036	0.0018531	0.0232006	0.0516246	0.123208	4.77628	10	0.729927	Carbohydrate	Glycogen Metabolism	387.114	913	10991489	C00208	-
fucose	0.0620733	0.0579202	0.00436689	0.036408	0.0481787	0.0660268	0.805532	9	0.656934	Carbohydrate	Pentose Metabolism	164.092	918	19466	C01018	-
alpha-tocopherol	0.0582308	0.039998	0.00299546	0.0376025	0.0500441	0.0667684	0.495303	8	0.583942	Cofactors and Vitamins	Tocopherol Metabolism	430.378	1105	14985	C02477	-
N1-methyladenosine	0.074755	0.101213	0.00627216	0.0298171	0.0512261	0.0884965	1.32363	293	21.3869	Nucleotide	Purine Metabolism, Adenine containing	282.12	1242	27476	C02494	-
3-hydroxybenzoate	0.0638056	0.0859997	0	0.016452	0.0418121	0.0826168	1.49403	288	21.0219	Xenobiotics	Benzoate Metabolism	137.024	100000013	7420	C00587	-
3-methylhistidine	0.181614	0.68074	0.00116	0.0198411	0.048609	0.132922	15.1736	33	2.40876	Amino Acid	Histidine Metabolism	170.092	100000042	64969	C01152	-
xanthurenate	0.075074	0.0813588	0.00137132	0.0237253	0.0571701	0.102843	1.32259	448	32.7007	Amino Acid	Tryptophan Metabolism	206.045	100000015	5699	C02470	-
4-guanidinobutanoate	0.0822076	0.10105	0.00216372	0.0303827	0.0542759	0.0972852	1.63485	0	0	Amino Acid	Guanidino and Acetamido Metabolism	146.092	100000096	500	C01035	-
5-hydroxylysine	0.254208	0.933533	0.00199768	0.0207599	0.0482283	0.118317	11.8248	176	12.8467	Amino Acid	Lysine Metabolism	163.108	100000054	1029	C16741	-
pimelate (heptanedioate)	0.0729102	0.0686911	0.00178621	0.0340192	0.0539344	0.0874646	0.873951	330	24.0876	Lipid	Fatty Acid, Dicarboxylate	159.066	100000101	385	C02656	-
imidazole lactate	0.0970934	0.186013	0.00194462	0.0313792	0.0510472	0.086561	2.69377	15	1.09489	Amino Acid	Histidine Metabolism	157.061	100000263	440129	C05568	-
glycerate	0.0801838	0.0911	0.00107702	0.0222979	0.0512961	0.102243	0.948993	4	0.291971	Carbohydrate	Glycolysis, Gluconeogenesis, and Pyruvate Metabolism	105.019	1052	752	C00258	-
N-acetylglutamate	0.05735	0.0320796	0.00359375	0.0344083	0.0522311	0.0737494	0.291477	3	0.218978	Amino Acid	Glutamate Metabolism	190.071	100000282	70914	C00624	-
tricarballylate	0.0852899	0.138272	0.0005	0.0239038	0.0514593	0.0972088	3.00888	7	0.510949	Energy	TCA Cycle	175.025	2053	14925	C19806	-
guanosine	0.084027	0.0997233	0.000771407	0.0231996	0.0513128	0.107615	0.97968	5	0.364964	Nucleotide	Purine Metabolism, Guanine containing	284.099	1099	6802	C00387	-
suberate (octanedioate)	0.0618912	0.0464784	0.0020788	0.0333066	0.051674	0.0804548	0.917433	16	1.16788	Lipid	Fatty Acid, Dicarboxylate	173.082	100000016	10457	C08278	-
histamine	0.337246	1.2129	0.00050183	0.0180516	0.048106	0.150332	20.5708	245	17.8832	Amino Acid	Histidine Metabolism	112.087	354	774	C00388	-
methylsuccinate	0.0586468	0.0459613	0.000671863	0.0240787	0.0514967	0.0816797	0.448309	9	0.656934	Amino Acid	Leucine, Isoleucine and Valine Metabolism	131.035	2051	10349	-	-
anserine	0.166562	0.638803	0.0018505	0.0228391	0.0531788	0.125742	13.777	403	29.4161	Peptide	Dipeptide Derivative	239.115	100000044	112072	C01262	-
3-phenylpropionate (hydrocinnamate)	0.0765039	0.0876981	0	0.0209506	0.0510347	0.100928	0.851484	4	0.291971	Xenobiotics	Benzoate Metabolism	149.061	100000010	107	C05629	-
ethylmalonate	0.0634327	0.0459281	0.00145272	0.0328835	0.0535579	0.081391	0.535468	3	0.218978	Amino Acid	Leucine, Isoleucine and Valine Metabolism	131.035	2054	11756	-	-
ribitol	0.0736222	0.079973	0.0067	0.0315587	0.0510843	0.0874948	0.802748	507	37.0073	Carbohydrate	Pentose Metabolism	151.061	100000406	6912	C00474	-
benzoate	0.0903765	0.145315	0	0.0266599	0.0511184	0.100001	2.75525	25	1.82482	Xenobiotics	Benzoate Metabolism	121.029	100000008	243	C00180	-
flavin mononucleotide (FMN)	0.0763757	0.0780981	0.00517846	0.0285084	0.0525744	0.0952123	0.759	280	20.438	Cofactors and Vitamins	Riboflavin Metabolism	455.097	100000251	710	C00061	-
N-acetylcysteine	0.0653514	0.0594828	0.00869976	0.035276	0.0502737	0.0758887	1.07849	31	2.26277	Amino Acid	Methionine, Cysteine, SAM and Taurine Metabolism	164.038	1107	12035	C06809	-
N-acetylleucine	0.0700518	0.0671619	0.0032018	0.0362958	0.0514298	0.0778704	0.670954	11	0.80292	Amino Acid	Leucine, Isoleucine and Valine Metabolism	172.098	1082	70912	C02710	-
N-acetylmethionine	0.0732693	0.0833706	0.00304634	0.0313585	0.0524629	0.0838742	1.01065	6	0.437956	Amino Acid	Methionine, Cysteine, SAM and Taurine Metabolism	190.054	1083	448580	C02712	-
N-acetylvaline	0.0774212	0.0848368	0.00341578	0.0327505	0.0520913	0.0876509	1.0399	16	1.16788	Amino Acid	Leucine, Isoleucine and Valine Metabolism	158.082	1084	66789	-	-
maltotetraose	0.149145	0.299284	0.000954915	0.0201526	0.0589449	0.148191	4.22568	514	37.5182	Carbohydrate	Glycogen Metabolism	665.215	100000275	446495	C02052	-
phenylacetate	0.0588341	0.0424856	0.00231038	0.0315262	0.050782	0.0734691	0.349105	9	0.656934	Amino Acid	Phenylalanine Metabolism	135.045	100000011	999	C07086	-
tyramine	0.15385	0.451061	0.00509091	0.0274859	0.0518483	0.108599	9.72694	51	3.72263	Amino Acid	Tyrosine Metabolism	138.091	1133	5610	C00483	-
ursodeoxycholate	0.176531	0.458771	0.000800386	0.02184	0.0483895	0.126811	6.65407	19	1.38686	Lipid	Secondary Bile Acid Metabolism	391.285	1135	31401	C07880	-
arginine	0.10329	0.140782	0.000870253	0.0194908	0.0547091	0.128265	2.07601	5	0.364964	Amino Acid	Urea cycle; Arginine and Proline Metabolism	175.119	231	232	C00062	-
caprate (10:0)	0.148191	0.411995	0.00325683	0.0275418	0.0515935	0.10837	7.02918	7	0.510949	Lipid	Medium Chain Fatty Acid	171.139	888	2969	C01571	-
fumarate	0.0698916	0.0670801	0.00123631	0.0284643	0.0506959	0.0859302	0.643953	11	0.80292	Energy	TCA Cycle	115.004	330	444972	C00122	-
heptanoate (7:0)	0.115988	0.174038	0.00056274	0.0123942	0.0516452	0.151067	1.53148	10	0.729927	Lipid	Medium Chain Fatty Acid	129.092	925	8094	C17714	-
laurate (12:0)	0.255424	0.898545	0.00232566	0.0241506	0.0506682	0.123515	15.6634	2	0.145985	Lipid	Medium Chain Fatty Acid	199.17	181	3893	C02679	-
serine	0.0606362	0.0405972	0.00400338	0.0354704	0.0500731	0.0735735	0.558165	3	0.218978	Amino Acid	Glycine, Serine and Threonine Metabolism	106.05	503	5951	C00065	-
valine	0.0646089	0.0560111	0.00272282	0.034053	0.0498831	0.0760147	0.551974	4	0.291971	Amino Acid	Leucine, Isoleucine and Valine Metabolism	118.086	566	6287	C00183	-
pyridoxal	0.0598316	0.0426623	0.00360401	0.0330333	0.0497198	0.0739811	0.578993	7	0.510949	Cofactors and Vitamins	Vitamin B6 Metabolism	168.065	491	1050	C00250	-
4-hydroxyphenylpyruvate	0.0759451	0.103194	0.0045424	0.0317328	0.0510812	0.088448	2.76058	45	3.28467	Amino Acid	Tyrosine Metabolism	179.035	1141	979	C01179	-
N-stearoyl-sphinganine (d18:0/18:0)*	0.0983922	0.13154	0.00197223	0.0276267	0.0525383	0.114445	1.36235	3	0.218978	Lipid	Sphingolipid Metabolism	568.566	922	5283573	-	-
carnosine	0.150295	0.364248	0.00187455	0.0213103	0.0514829	0.127148	4.35306	296	21.6058	Amino Acid	Histidine Metabolism	227.114	249	439224	C00386	-
sphingosine	0.110122	0.141903	0.00153005	0.0205352	0.0519131	0.14278	1.10046	2	0.145985	Lipid	Sphingolipid Metabolism	300.29	297	5353955	C00319	-
sphinganine	0.0913334	0.104774	0.00119537	0.0253671	0.0500848	0.117284	0.956805	7	0.510949	Lipid	Sphingolipid Metabolism	302.305	313	3126	C00836	-
epicatechin	0.0285782	0.197399	0	0	0	0	5.40395	1104	80.5839	Xenobiotics	Food Component/Plant	289.072	2070	72276	C09727	-
N6-formyllysine	0.0676816	0.0578457	0.00575312	0.0325779	0.0524047	0.0850172	0.716835	57	4.16058	Amino Acid	Lysine Metabolism	175.108	100000486	70923	-	-
retinol (Vitamin A)	0.0805286	0.143926	0.00325905	0.0321577	0.0464945	0.075986	2.18886	282	20.5839	Cofactors and Vitamins	Vitamin A Metabolism	269.226	498	445354	C00473	-
gamma-glutamylhistidine	0.105322	0.153443	0.00207502	0.0300904	0.0523267	0.116593	1.7111	414	30.219	Peptide	Gamma-glutamyl Amino Acid	285.119	1235	7017195	-	-
paraxanthine	0.067458	0.0801345	0	0.0106255	0.0429856	0.0925264	0.631642	240	17.5182	Xenobiotics	Xanthine Metabolism	181.072	100000453	4687	C13747	-
riboflavin (Vitamin B2)	0.0585423	0.0333756	0.00484474	0.0349792	0.0528442	0.0744093	0.313309	2	0.145985	Cofactors and Vitamins	Riboflavin Metabolism	377.146	500	493570	C00255	-
gentisate	0.0877468	0.131527	0.000547699	0.0212287	0.0508277	0.108372	2.19992	38	2.77372	Amino Acid	Tyrosine Metabolism	153.019	100000447	3469	C00628	-
3,4-dihydroxybenzoate	0.0703836	0.085671	0	0.0305136	0.0499252	0.0818902	1.32726	33	2.40876	Xenobiotics	Benzoate Metabolism	153.019	100000440	72	C00230	-
3,4-dihydroxyphenylacetate	0.486432	1.21101	0.00125609	0.0199979	0.0564145	0.360011	16.3725	742	54.1606	Amino Acid	Tyrosine Metabolism	123.045	100000449	547	C01161	-
5-aminovalerate	0.117061	0.216189	0.00393838	0.0294808	0.0502276	0.0996791	2.34009	1	0.0729927	Amino Acid	Lysine Metabolism	118.086	100000454	138	C00431	-
quinate	0.163609	0.34303	0	0.0252292	0.051093	0.126164	4.18576	2	0.145985	Xenobiotics	Food Component/Plant	191.056	100000442	6508	C00296	-
indolelactate	0.132305	0.319961	0.00223111	0.0249204	0.0502441	0.111439	4.796	29	2.11679	Amino Acid	Tryptophan Metabolism	204.067	100000463	92904	C02043	-
N-acetylmuramate	0.0643386	0.0588214	0.00309061	0.0312173	0.0517639	0.0816416	0.915407	15	1.09489	Carbohydrate	Aminosugar Metabolism	292.104	100000283	5462244	C02713	-
glycylvaline	0.0627355	0.0469277	0.00566937	0.031733	0.0505753	0.0801769	0.467698	0	0	Peptide	Dipeptide	175.108	100000487	97417	-	-
gamma-glutamylleucine	0.0627928	0.0488827	0.00526213	0.0311525	0.0493018	0.0798257	0.466219	1	0.0729927	Peptide	Gamma-glutamyl Amino Acid	261.144	1268	151023	-	-
theobromine	0.0793977	0.0993422	0	0.01552	0.0490221	0.105083	0.9106	97	7.08029	Xenobiotics	Xanthine Metabolism	181.072	100000445	5429	C07480	-
theophylline	0.0643727	0.0545602	0	0.0308479	0.0503465	0.081481	0.534964	21	1.53285	Xenobiotics	Xanthine Metabolism	181.072	100000437	2153	C07130	-
glycocholate	0.269864	0.907671	0.00148549	0.0213115	0.0518062	0.151446	13.097	11	0.80292	Lipid	Primary Bile Acid Metabolism	464.302	342	10140	C01921	-
glycodeoxycholate	0.184201	0.64358	0.000693221	0.0229929	0.0519136	0.121518	11.3149	120	8.75912	Lipid	Secondary Bile Acid Metabolism	448.307	100000436	3035026	C05464	-
cysteine	0.0643694	0.0505319	0.00529556	0.0354511	0.0507112	0.075066	0.452734	1	0.0729927	Amino Acid	Methionine, Cysteine, SAM and Taurine Metabolism	122.027	800	5862	C00097	-
proline	0.0590299	0.0385938	0.00627095	0.0366704	0.049431	0.0691431	0.445097	4	0.291971	Amino Acid	Urea cycle; Arginine and Proline Metabolism	116.071	480	145742	C00148	-
quinolinate	0.066193	0.052257	0.003325	0.0329508	0.0563664	0.0871507	0.661942	832	60.7299	Cofactors and Vitamins	Nicotinate and Nicotinamide Metabolism	168.029	182	1066	C03722	-
1,2-dipalmitoyl-GPC (16:0/16:0)	0.12277	0.342114	0.00188506	0.0252853	0.049944	0.109561	9.05312	108	7.88321	Lipid	Phosphatidylcholine (PC)	734.569	100000657	452110	D03585	-
N-oleoyl-sphingosine (d18:1/18:1)*	0.125185	0.218725	0.000387976	0.0223593	0.052835	0.129112	2.1577	21	1.53285	Lipid	Sphingolipid Metabolism	564.535	100000631	5283563	-	-
stearoyl sphingomyelin (d18:1/18:0)	0.136702	0.304224	0.00138531	0.0207519	0.0518164	0.130032	6.03391	84	6.13139	Lipid	Sphingolipid Metabolism	731.606	1538	6453725	C00550	-
lactobionate	0.105533	0.19049	0.00482306	0.0310797	0.0519014	0.0961446	3.43029	462	33.7226	Carbohydrate	Disaccharides and Oligosaccharides	357.104	100000826	7314	-	-
oxalate (ethanedioate)	0.077309	0.0886867	0.00373296	0.0301726	0.0534567	0.0909224	1.09442	3	0.218978	Cofactors and Vitamins	Ascorbate and Aldarate Metabolism	88.988	100000841	971	C00209	-
3-hydroxycinnamate	0.0809149	0.320895	0	0	0	0.0350299	7.10061	843	61.5328	Xenobiotics	Food Component/Plant	163.04	100000842	637541	C12621	-
2,3-dimethylsuccinate	0.0561925	0.040438	0.00143446	0.0308543	0.0505608	0.0707362	0.549053	4	0.291971	Amino Acid	Leucine, Isoleucine and Valine Metabolism	145.051	100000849	11848	-	-
galacturonate	0.129963	0.312655	0	0.0158101	0.0444276	0.112658	5.08373	110	8.0292	Xenobiotics	Food Component/Plant	193.035	100000873	84740	C08348	-
4-hydroxybenzoate	0.113793	0.173929	0	0.0242486	0.0485164	0.128181	1.65076	74	5.40146	Xenobiotics	Benzoate Metabolism	137.024	100000862	135	C00156	-
adipate	0.0573706	0.037086	0.00311946	0.0326611	0.0510892	0.0736867	0.368705	4	0.291971	Lipid	Fatty Acid, Dicarboxylate	145.051	100000863	196	C06104	-
saccharin	0.597176	1.85365	0	0.0087791	0.0370914	0.317419	24.5099	149	10.8759	Xenobiotics	Food Component/Plant	181.992	100000870	5143	D01085	-
caffeate	0.108594	0.328837	0	0.0262185	0.0491389	0.0946552	5.54655	39	2.84672	Xenobiotics	Food Component/Plant	179.035	100000914	689043	C01197	-
stigmasterol	0.0637686	0.0522943	0.00227461	0.0331924	0.0502378	0.0769518	0.662744	60	4.37956	Lipid	Sterol	395.367	100000923	5280794	C05442	-
taurine	0.486315	1.12642	0.00075855	0.0207954	0.0491913	0.233403	11.663	0	0	Amino Acid	Methionine, Cysteine, SAM and Taurine Metabolism	126.022	512	1123	C00245	-
citrulline	0.0577745	0.0353521	0.00472763	0.0342959	0.0493644	0.0717511	0.348405	2	0.145985	Amino Acid	Urea cycle; Arginine and Proline Metabolism	176.103	391	9750	C00327	-
flavin adenine dinucleotide (FAD)	0.0565506	0.030631	0.00308211	0.034956	0.0528151	0.0706952	0.322235	176	12.8467	Cofactors and Vitamins	Riboflavin Metabolism	784.15	327	643975	C00016	-
biliverdin	0.0892593	0.130071	0.00234142	0.0302532	0.052253	0.0920949	1.69071	5	0.364964	Cofactors and Vitamins	Hemoglobin and Porphyrin Metabolism	583.255	250	5353439	C00500	-
pyridoxamine	0.056596	0.0301852	0.00224035	0.0353529	0.0518902	0.0706522	0.24235	1	0.0729927	Cofactors and Vitamins	Vitamin B6 Metabolism	169.097	568	1052	C00534	-
thymidine	0.070286	0.0680259	0.00165957	0.0250117	0.0526588	0.0941271	0.646942	2	0.145985	Nucleotide	Pyrimidine Metabolism, Thymine containing	241.083	872	5789	C00214	-
3-hydroxyoctanoate	0.0753627	0.0793142	0.00570786	0.0343689	0.0527047	0.0883221	0.84698	550	40.146	Lipid	Fatty Acid, Monohydroxy	159.103	100000773	26613	-	-
2-hydroxyoctanoate	0.0701531	0.0625661	0.00830902	0.0345482	0.04965	0.0841448	0.544914	1032	75.3285	Lipid	Fatty Acid, Monohydroxy	159.103	100000743	94180	-	-
3-hydroxydecanoate	0.0794101	0.110984	0.00564282	0.0338211	0.0531025	0.0834216	1.37626	425	31.0219	Lipid	Fatty Acid, Monohydroxy	187.134	100000997	26612	-	-
4-ureidobutyrate	0.0751459	0.0831798	0.00276	0.0345623	0.0556108	0.0864932	1.47705	274	20	Nucleotide	Pyrimidine Metabolism, Uracil containing	145.062	100000718	1571307	-	-
alpha-hydroxyisocaproate	0.194303	0.653578	0.00362772	0.0239933	0.0486995	0.122859	13.9684	72	5.25547	Amino Acid	Leucine, Isoleucine and Valine Metabolism	131.071	100000706	83697	C03264	-
homocitrulline	0.0829461	0.14273	0.0019892	0.0275051	0.0517091	0.0960402	3.83671	16	1.16788	Amino Acid	Urea cycle; Arginine and Proline Metabolism	190.119	100000963	65072	C02427	-
levulinate (4-oxovalerate)	0.0694554	0.089968	0	0.0295887	0.0496763	0.0827117	2.2211	81	5.91241	Xenobiotics	Food Component/Plant	115.04	100000765	11579	-	-
N-acetylaspartate (NAA)	0.0667855	0.0594802	0.000875556	0.0275859	0.0534881	0.0882878	0.739281	4	0.291971	Amino Acid	Alanine and Aspartate Metabolism	176.055	100000787	65065	C01042	-
triethanolamine	0.0616586	0.0752392	0	0.024796	0.046333	0.0734543	1.12055	242	17.6642	Xenobiotics	Chemical	150.113	100000989	7618	C06771	-
isocaproate	0.0983164	0.167034	0.00143986	0.0258617	0.0525402	0.110897	2.50683	167	12.1898	Lipid	Fatty Acid, Branched	115.076	100000806	12587	-	-
cholate	0.907458	4.24642	0.000230156	0.0150345	0.0492071	0.200323	70.4389	38	2.77372	Lipid	Primary Bile Acid Metabolism	407.28	136	221493	C00695	-
serotonin	0.0926956	0.184247	0.00339441	0.0280797	0.0494318	0.0884102	3.29902	47	3.43066	Amino Acid	Tryptophan Metabolism	177.102	504	5202	C00780	-
gamma-glutamylglutamine	0.0663383	0.0693779	0.00366534	0.0339728	0.0497406	0.0747247	1.05834	208	15.1825	Peptide	Gamma-glutamyl Amino Acid	276.119	1140	150914	C05283	-
gamma-glutamyltyrosine	0.0636562	0.0682135	0.00506479	0.029964	0.0478312	0.0755677	0.923129	760	55.4745	Peptide	Gamma-glutamyl Amino Acid	309.109	1102	94340	-	-
beta-sitosterol	0.0814587	0.0867442	0.0014907	0.0300783	0.051628	0.103863	0.931934	1	0.0729927	Lipid	Sterol	397.383	100001033	222284	C01753	-
indoleacetate	0.119876	0.25211	0.000934323	0.0253207	0.048806	0.106746	3.17586	3	0.218978	Amino Acid	Tryptophan Metabolism	174.056	100001034	802	C00954	-
ergosterol	0.146162	0.559826	0.00145633	0.0250909	0.0526496	0.117931	13.5293	57	4.16058	Lipid	Sterol	379.336	100001020	444679	C01694	-
1-methylnicotinamide	0.124988	0.273664	0.00201882	0.0183193	0.0447567	0.128494	4.9923	185	13.5036	Cofactors and Vitamins	Nicotinate and Nicotinamide Metabolism	137.071	55	10129985	C02918	-
5-(2-Hydroxyethyl)-4-methylthiazole	0.0917788	0.184824	0.00241984	0.0301315	0.0510077	0.0844124	2.96966	244	17.8102	Cofactors and Vitamins	Thiamine Metabolism	144.048	100000098	1136	C04294	-
6-hydroxynicotinate	0.0893155	0.123884	0.00408967	0.0321892	0.05004	0.0906899	1.2429	110	8.0292	Cofactors and Vitamins	Nicotinate and Nicotinamide Metabolism	138.02	100000809	72924	C01020	-
erythrose	0.0602355	0.104461	0	0.00723116	0.0369111	0.0704719	1.94964	329	24.0146	Xenobiotics	Food Component/Plant	119.035	100001042	94176	C01796	-
N-formylmethionine	0.07552	0.0862764	0.00390733	0.0306862	0.0500661	0.0843034	1.01403	5	0.364964	Amino Acid	Methionine, Cysteine, SAM and Taurine Metabolism	176.039	194	439750	C03145	-
hypoxanthine	0.062355	0.044889	0.00204745	0.0335482	0.0527177	0.0768137	0.435057	13	0.948905	Nucleotide	Purine Metabolism, (Hypo)Xanthine/Inosine containing	135.031	171	790	C00262	-
xanthine	0.0622784	0.0506849	0.00339333	0.0334736	0.0508161	0.0772379	0.665468	7	0.510949	Nucleotide	Purine Metabolism, (Hypo)Xanthine/Inosine containing	151.026	1004	1188	C00385	-
threonylphenylalanine	0.0711446	0.0731788	0.00548055	0.0300965	0.0494006	0.0846083	0.890062	61	4.45255	Peptide	Dipeptide	267.134	100001125	4099799	-	-
N-methylglutamate	0.0673141	0.061931	0.00237977	0.0332336	0.0516434	0.0814584	0.790798	21	1.53285	Amino Acid	Glutamate Metabolism	162.076	100001131	439377	C01046	-
3-ureidopropionate	0.180212	0.618266	0.00269096	0.0219188	0.0493463	0.138642	17.6627	23	1.67883	Nucleotide	Pyrimidine Metabolism, Uracil containing	133.061	1053	111	C02642	-
pyridoxate	0.0636606	0.0518934	0.000922667	0.0364335	0.0508365	0.0741565	0.966737	23	1.67883	Cofactors and Vitamins	Vitamin B6 Metabolism	182.046	100001121	6723	C00847	-
2-pyrrolidinone	0.240021	0.824348	0.00550854	0.0335874	0.0541564	0.0967764	9.22996	60	4.37956	Amino Acid	Glutamate Metabolism	86.06	100001081	12025	-	-
3-carboxy-4-methyl-5-propyl-2-furanpropanoate (CMPF)	0.0959267	0.207457	0.00224722	0.0301667	0.0493091	0.0951581	3.07319	731	53.3577	Lipid	Fatty Acid, Dicarboxylate	239.093	100001178	123979	-	-
dehydrolithocholate	0.0682769	0.0627763	0.000330033	0.0238568	0.0508888	0.0916674	0.464568	15	1.09489	Lipid	Secondary Bile Acid Metabolism	373.275	100001067	159623	-	-
7-ketodeoxycholate	0.641668	2.93145	0.000780399	0.0182709	0.0487746	0.186171	53.2456	146	10.6569	Lipid	Secondary Bile Acid Metabolism	405.265	100001063	188292	-	-
7,12-diketolithocholate	0.19925	0.831936	0.00144425	0.0232453	0.0502914	0.133953	23.3947	290	21.1679	Lipid	Secondary Bile Acid Metabolism	403.249	100001070	3080560	-	-
propionylglycine	0.0765745	0.0867657	0.00307585	0.033271	0.0526271	0.0893045	1.0227	283	20.6569	Lipid	Fatty Acid Metabolism (also BCAA Metabolism)	130.051	100001150	98681	-	-
3-hydroxysuberate	0.0587044	0.0365248	0.00874545	0.0374297	0.0492183	0.067874	0.477356	23	1.67883	Lipid	Fatty Acid, Monohydroxy	189.077	100001143	22328017	-	-
5-hydroxyhexanoate	0.0908925	0.113003	0.000416	0.0141463	0.0490706	0.130263	1.17173	17	1.24088	Lipid	Fatty Acid, Monohydroxy	131.071	100001148	170748	-	-
3-(4-hydroxyphenyl)lactate	0.100572	0.18095	0.00408953	0.0315527	0.0526898	0.094914	2.62006	140	10.219	Amino Acid	Tyrosine Metabolism	181.051	240	9378	C03672	-
trans-4-hydroxyproline	0.0853305	0.114499	0.00226836	0.0293252	0.0511876	0.0971218	1.43532	4	0.291971	Amino Acid	Urea cycle; Arginine and Proline Metabolism	132.065	1001	5810	C01157	-
glycochenodeoxycholate	0.195561	0.747563	0.00256731	0.0250493	0.0524291	0.12656	12.8353	79	5.76642	Lipid	Primary Bile Acid Metabolism	448.307	1628	12544	C05466	-
4-imidazoleacetate	0.0953199	0.115182	0.00209619	0.0240675	0.0551433	0.12508	1.12985	2	0.145985	Amino Acid	Histidine Metabolism	127.05	100001207	96215	C02835	-
1-methylimidazoleacetate	0.0760042	0.0845084	0.00318286	0.0336873	0.0510968	0.0854512	1.12793	47	3.43066	Amino Acid	Histidine Metabolism	141.066	100001208	75810	C05828	-
guanine	0.0699531	0.0634386	0.000962528	0.0310833	0.0514949	0.0914933	0.755133	17	1.24088	Nucleotide	Purine Metabolism, Guanine containing	150.042	172	764	C00242	-
N(1)-acetylspermine	0.123578	0.220031	0.00405781	0.0287129	0.0564054	0.12992	2.92363	902	65.8394	Amino Acid	Polyamine Metabolism	245.234	1200	916	C02567	-
N-acetylneuraminate	0.08567	0.112216	0.00413826	0.030308	0.0533769	0.0972917	2.01267	0	0	Carbohydrate	Aminosugar Metabolism	310.113	1162	439197	C00270	-
dodecanedioate	0.144354	0.285584	0.00371242	0.0312752	0.0545879	0.10571	3.29036	10	0.729927	Lipid	Fatty Acid, Dicarboxylate	229.144	100001102	12736	C02678	-
N-acetyltyrosine	0.0627276	0.042024	0.00389073	0.0365279	0.0511817	0.0775685	0.528919	5	0.364964	Amino Acid	Tyrosine Metabolism	222.077	100001104	68310	-	-
1,3-dimethylurate	0.0705633	0.0799311	0	0.0243921	0.0503978	0.0939412	1.09367	45	3.28467	Xenobiotics	Xanthine Metabolism	195.052	100001106	70346	-	-
sebacate (decanedioate)	0.0644351	0.0488004	0.00077639	0.0306409	0.0512592	0.0848648	0.407518	9	0.656934	Lipid	Fatty Acid, Dicarboxylate	201.113	100001211	5192	C08277	-
trigonelline (N'-methylnicotinate)	0.190587	0.418253	0.000630588	0.0125423	0.0567344	0.209842	7.91237	0	0	Cofactors and Vitamins	Nicotinate and Nicotinamide Metabolism	138.055	100001092	5570	C01004	-
indolepropionate	0.0839109	0.121365	0.000974773	0.0260974	0.0526495	0.0971379	2.13891	8	0.583942	Amino Acid	Tryptophan Metabolism	188.072	100001083	3744	-	-
myristoleate (14:1n5)	0.0903244	0.137498	0.00126378	0.0290623	0.0537505	0.101625	1.76765	3	0.218978	Lipid	Long Chain Fatty Acid	225.186	100001198	5281119	C08322	-
dehydroisoandrosterone sulfate (DHEA-S)	0.232067	0.485623	0.000584243	0.00915914	0.0331161	0.237828	5.61351	248	18.1022	Lipid	Androgenic Steroids	367.159	100000792	12594	C04555	dehydroisoandrosterone sulfate
3-methylxanthine	0.0555294	0.0895171	0	0	0.0246367	0.0731372	0.989209	503	36.7153	Xenobiotics	Xanthine Metabolism	165.042	100001108	70639	C16357	-
genistein	0.155775	1.42109	0	0	0	0.0513117	47.2849	704	51.3869	Xenobiotics	Food Component/Plant	269.046	100001221	5280961	C06563	-
daidzein	0.186557	0.950037	0	0.00493319	0.0300017	0.0972926	28.262	328	23.9416	Xenobiotics	Food Component/Plant	253.051	100001219	5281708	C10208	-
3-hydroxylaurate	0.0937904	0.185326	0.00873279	0.0341955	0.0539202	0.086528	3.39317	37	2.70073	Lipid	Fatty Acid, Monohydroxy	215.165	100001112	94216	-	3-Hydroxydodecanoic acid
nicotinic acid mononucleotide (NaMN)	0.162725	0.307775	0.000492678	0.0147681	0.0534068	0.188927	3.82223	350	25.5474	Cofactors and Vitamins	Nicotinate and Nicotinamide Metabolism	336.048	100001058	5288991	C01185	-
arachidonoyl ethanolamide	0.119713	0.180131	0.00809627	0.032235	0.0560933	0.118377	1.42216	917	66.9343	Lipid	Endocannabinoid	348.29	1488	5281969	C11695	-
caproate (6:0)	0.142303	0.247679	0.000527787	0.0136781	0.0486943	0.168097	3.53878	5	0.364964	Lipid	Medium Chain Fatty Acid	115.076	926	8892	C01585	-
caprylate (8:0)	0.155053	0.415454	0.00111498	0.0274532	0.054306	0.118516	5.24274	94	6.86131	Lipid	Medium Chain Fatty Acid	143.108	932	379	C06423	-
glycocholenate sulfate*	0.301766	1.08282	0.00156	0.0201009	0.0572732	0.153166	15.1001	396	28.9051	Lipid	Secondary Bile Acid Metabolism	254.623	100001989	-	-	-
glycolithocholate sulfate*	0.236743	1.01018	0.001515	0.0204964	0.0502289	0.143509	20.0006	92	6.71533	Lipid	Secondary Bile Acid Metabolism	255.631	100001657	72222	C11301	-
N-alpha-acetylornithine	0.0635801	0.0440731	0.00356152	0.034366	0.0526991	0.079833	0.390216	4	0.291971	Amino Acid	Urea cycle; Arginine and Proline Metabolism	175.108	100000285	439232	C00437	-
homostachydrine*	0.0822444	0.156245	0	0.0167423	0.0438475	0.0872925	3.16173	241	17.5912	Xenobiotics	Food Component/Plant	158.118	100001550	441447	C08283	-
nicotinamide riboside	0.0702769	0.0877734	0.00199141	0.0301299	0.0534138	0.0842011	1.46316	4	0.291971	Cofactors and Vitamins	Nicotinate and Nicotinamide Metabolism	255.098	100001310	439924	C03150	-
gamma-glutamylthreonine	0.0642782	0.0560039	0.00425161	0.0334121	0.0523375	0.0772755	0.840612	89	6.49635	Peptide	Gamma-glutamyl Amino Acid	249.108	100001314	76078708	-	-
delta-tocopherol	0.0689057	0.0793545	0.00206222	0.0313868	0.0503742	0.081407	1.39148	6	0.437956	Cofactors and Vitamins	Tocopherol Metabolism	402.349	100001216	92094	C14151	-
gamma-glutamylphenylalanine	0.0648542	0.0732265	0.00634604	0.0319051	0.0471838	0.0711142	1.3414	263	19.1971	Peptide	Gamma-glutamyl Amino Acid	293.114	100000491	111299	-	-
pseudouridine	0.0630333	0.0475883	0.00458785	0.0346382	0.0502476	0.0760039	0.4885	6	0.437956	Nucleotide	Pyrimidine Metabolism, Uracil containing	245.077	821	15047	C02067	-
valerate	0.0649511	0.060635	0.000972324	0.0279556	0.0514565	0.0851317	0.933885	12	0.875912	Lipid	Short Chain Fatty Acid	101.061	1136	7991	C00803	-
p-cresol	0.092814	0.176275	0	0.0155037	0.0435584	0.104074	2.83671	96	7.0073	Xenobiotics	Benzoate Metabolism	107.05	100001018	2879	C01468	-
nicotinate ribonucleoside	0.0821382	0.0886948	0.000437304	0.0184577	0.0535524	0.117502	0.733777	2	0.145985	Cofactors and Vitamins	Nicotinate and Nicotinamide Metabolism	256.082	100001316	161234	C05841	-
glutamate, gamma-methyl ester	0.0639837	0.0419552	0.00402536	0.0364517	0.0536366	0.0792787	0.440344	11	0.80292	Amino Acid	Glutamate Metabolism	162.076	100001103	68662	-	-
gamma-glutamyl-epsilon-lysine	0.0635981	0.0542792	0.00267446	0.0295601	0.0492924	0.080067	0.751288	94	6.86131	Peptide	Gamma-glutamyl Amino Acid	276.155	100001262	7015685	-	-
alpha-hydroxyisovalerate	0.178425	0.559806	0.00176443	0.021816	0.0447467	0.103015	10.9238	271	19.781	Amino Acid	Leucine, Isoleucine and Valine Metabolism	117.056	100001300	99823	-	-
N-acetylasparagine	0.0751624	0.0736932	0.00260682	0.0301565	0.0551029	0.0960987	0.967626	11	0.80292	Amino Acid	Alanine and Aspartate Metabolism	175.071	100001257	99715	-	-
N-acetylglutamine	0.0584285	0.0314943	0.00364193	0.037949	0.0524156	0.0706631	0.30517	12	0.875912	Amino Acid	Glutamate Metabolism	187.072	100001253	182230	C02716	-
N-acetylhistidine	0.0614272	0.0405417	0.00312636	0.0352511	0.0523134	0.076151	0.336139	5	0.364964	Amino Acid	Histidine Metabolism	198.087	100001293	75619	C02997	-
gamma-glutamylglycine	0.0641394	0.0609192	0.00276245	0.0312635	0.0502106	0.0771382	0.754154	205	14.9635	Peptide	Gamma-glutamyl Amino Acid	205.082	100001294	165527	-	-
N-acetylphenylalanine	0.0719223	0.110491	0.00167519	0.0332493	0.0503942	0.0763372	2.88647	120	8.75912	Amino Acid	Phenylalanine Metabolism	206.082	100001256	74839	C03519	-
myristoylcarnitine (C14)	0.282851	0.863452	0.0030613	0.0259562	0.05547	0.169377	11.1471	601	43.8686	Lipid	Fatty Acid Metabolism(Acyl Carnitine)	372.311	100001270	6426854	-	-
N-acetylarginine	0.0630808	0.0491979	0.00228316	0.0324311	0.0526699	0.0806096	0.786527	9	0.656934	Amino Acid	Urea cycle; Arginine and Proline Metabolism	217.13	100001266	67427	C02562	-
1-palmitoyl-GPC (16:0)	0.115135	0.28364	0.000631888	0.0241822	0.0527221	0.118311	7.93917	0	0	Lipid	Lysophospholipid	496.34	100001263	86554	-	-
N-acetyltryptophan	0.059346	0.0402799	0.00504667	0.0374508	0.0507555	0.0708052	0.591583	12	0.875912	Amino Acid	Tryptophan Metabolism	245.093	100001254	700653	C03137	-
1-stearoyl-GPC (18:0)	0.13198	0.288799	0.00129694	0.0227611	0.0542312	0.127292	6.25755	1	0.0729927	Lipid	Lysophospholipid	524.371	100001271	497299	-	-
indole	0.0910624	0.205421	0.00141732	0.0236348	0.0443948	0.0884577	3.29831	217	15.8394	Amino Acid	Tryptophan Metabolism	116.051	100000264	798	C00463	-
N-acetylisoleucine	0.075185	0.0781734	0.00205551	0.0347917	0.0530703	0.0849262	0.817972	113	8.24818	Amino Acid	Leucine, Isoleucine and Valine Metabolism	172.098	100001276	2802421	-	-
5-dodecenoate (12:1n7)	0.0762059	0.0958287	0.0020419	0.028095	0.0510544	0.0894705	1.34081	84	6.13139	Lipid	Medium Chain Fatty Acid	197.155	100001232	5312378	-	-
campesterol	0.0827866	0.0961106	0.00120745	0.0280144	0.0502746	0.103796	1.13871	13	0.948905	Lipid	Sterol	383.367	100001269	173183	C01789	-
hyocholate	0.107791	0.191239	0.00115442	0.0279449	0.0498205	0.0975797	2.64576	123	8.9781	Lipid	Secondary Bile Acid Metabolism	407.28	100001279	92805	C17649	-
3-ketosphinganine	0.0850194	0.130713	0.00129585	0.0287109	0.0487062	0.0880839	1.89091	29	2.11679	Lipid	Sphingolipid Metabolism	300.29	100001436	631	C02934	-
stachydrine	0.108035	0.179435	0.000260708	0.0194916	0.0534451	0.132633	3.53424	0	0	Xenobiotics	Food Component/Plant	144.102	100001296	115244	C10172	-
N-acetylproline	0.0865603	0.100246	0.002184	0.0299869	0.053711	0.106	1.24763	2	0.145985	Amino Acid	Urea cycle; Arginine and Proline Metabolism	158.081	100001334	322640	-	-
1-methylxanthine	0.117194	0.321595	0	0	0.0145425	0.109993	4.93598	412	30.073	Xenobiotics	Xanthine Metabolism	165.042	100001405	80220	C16358	-
7-methylxanthine	0.0704773	0.148705	0	0	0.0149096	0.0746833	1.46747	564	41.1679	Xenobiotics	Xanthine Metabolism	167.056	100001396	68374	C16353	-
1-methylurate	0.096772	0.177574	0	0	0.0110369	0.127092	2.03825	430	31.3869	Xenobiotics	Xanthine Metabolism	183.051	100001400	69726	C16359	-
glycylleucine	0.0684115	0.0593174	0.00323962	0.0303433	0.0517354	0.0860259	0.616079	1	0.0729927	Peptide	Dipeptide	189.123	100001258	92843	C02155	-
3,7-dimethylurate	0.0856542	0.104721	0	0.0187386	0.0549474	0.109668	1.01565	26	1.89781	Xenobiotics	Xanthine Metabolism	195.052	100001398	83126	C16360	-
1,7-dimethylurate	0.0779858	0.0915336	0	0.00785883	0.0551065	0.114659	0.923525	24	1.75182	Xenobiotics	Xanthine Metabolism	195.052	100001399	91611	C16356	-
5-acetylamino-6-formylamino-3-methyluracil	0.125619	0.238317	0	0.0131712	0.0457825	0.129084	3.33662	115	8.39416	Xenobiotics	Xanthine Metabolism	225.063	100001402	108214	C16365	-
1,3,7-trimethylurate	0.151964	0.242713	0	0.0263511	0.0562098	0.168308	2.44652	12	0.875912	Xenobiotics	Xanthine Metabolism	209.068	100001397	79437	C16361	-
stearoylcarnitine (C18)	0.0844207	0.114432	0.00110101	0.0229493	0.0485783	0.103668	1.42393	116	8.46715	Lipid	Fatty Acid Metabolism(Acyl Carnitine)	428.373	100001391	6426855	-	stearoylcarnitine
5-acetylamino-6-amino-3-methyluracil	0.0646599	0.0598789	0	0.0295356	0.0501894	0.0811718	0.991079	11	0.80292	Xenobiotics	Xanthine Metabolism	197.068	100001403	88299	C16366	-
gamma-glutamylisoleucine*	0.0850156	0.157996	0.00535208	0.0312818	0.0489485	0.0806448	2.25063	620	45.2555	Peptide	Gamma-glutamyl Amino Acid	261.144	100001485	14253342	-	-
beta-guanidinopropanoate	0.0697046	0.0948152	0	0.015446	0.0477462	0.086419	1.32865	172	12.5547	Xenobiotics	Food Component/Plant	132.077	100001411	67701	C03065	-
isovalerylglycine	0.0578314	0.0427437	0.00345977	0.0316048	0.0494236	0.0719799	0.683267	52	3.79562	Amino Acid	Leucine, Isoleucine and Valine Metabolism	158.082	100001452	546304	-	-
7-methylguanine	0.226343	0.368324	0.00123641	0.0245856	0.0505363	0.313925	3.37068	2	0.145985	Nucleotide	Purine Metabolism, Guanine containing	166.072	100001456	11361	C02242	-
5-methyluridine (ribothymidine)	0.0708134	0.0780434	0.00218565	0.0272036	0.0514426	0.0898891	1.0573	19	1.38686	Nucleotide	Pyrimidine Metabolism, Uracil containing	257.078	100001446	445408	-	-
oleoylcarnitine (C18:1)	0.201879	0.493141	0.000758521	0.0210456	0.0543987	0.189862	9.61634	284	20.7299	Lipid	Fatty Acid Metabolism(Acyl Carnitine)	426.358	100001501	6441392	-	-
phenylpropionylglycine	0.0211042	0.0698636	0	0	0	0	1.52968	1055	77.0073	Xenobiotics	Benzoate Metabolism	206.082	100001591	152323	-	-
hexanoylglycine	0.0913668	0.194426	0.00715021	0.0329031	0.0527352	0.0839609	3.42978	937	68.3942	Lipid	Fatty Acid Metabolism(Acyl Glycine)	172.098	100001527	99463	-	-
1-oleoyl-GPE (18:1)	0.0692987	0.0647867	0.00131031	0.0313081	0.054024	0.0855518	1.02719	11	0.80292	Lipid	Lysophospholipid	480.308	100001569	9547071	-	-
ferulate	0.104175	0.173489	0	0.0279138	0.0512544	0.109372	3.13679	7	0.510949	Xenobiotics	Food Component/Plant	193.051	100001542	445858	C01494	-
1-palmitoyl-GPE (16:0)	0.0730574	0.0676874	0.00107514	0.0304988	0.0541922	0.0920432	0.783049	0	0	Lipid	Lysophospholipid	454.293	100001567	9547069	-	-
3-(2-hydroxyphenyl)propionate	0.0611233	0.0989648	0	0	0.0296696	0.0759614	1.25371	421	30.7299	Xenobiotics	Benzoate Metabolism	165.056	100001623	873	C01198	-
3-(3-hydroxyphenyl)propionate	0.934302	2.74968	0	0.0168399	0.0494215	0.489132	61.1508	5	0.364964	Xenobiotics	Benzoate Metabolism	165.056	100001624	91	C11457	-
cysteinylglycine	0.107092	0.160683	0.00514805	0.0266836	0.0518523	0.122921	1.41242	368	26.8613	Amino Acid	Glutathione Metabolism	179.048	278	439498	C01419	-
ectoine	0.0741932	0.124116	0	0.0224975	0.0443588	0.0788761	1.63614	204	14.8905	Xenobiotics	Chemical	143.082	100001635	126041	C06231	-
tetradecanedioate	0.0646514	0.0496518	0.00552103	0.0347568	0.0526029	0.0795932	0.534101	52	3.79562	Lipid	Fatty Acid, Dicarboxylate	257.176	100001613	13185	-	-
hexadecanedioate	0.0611534	0.0380944	0.00462895	0.0364221	0.0522488	0.075858	0.362327	3	0.218978	Lipid	Fatty Acid, Dicarboxylate	285.207	100001614	10459	C19615	-
pheophorbide A	0.18147	0.50618	0	0.0206179	0.0499523	0.147587	7.12143	14	1.0219	Xenobiotics	Food Component/Plant	593.276	100001689	5323510	C18021	-
2,4,6-trihydroxybenzoate	0.115717	0.339498	0	0.0254749	0.048851	0.0972532	6.25398	38	2.77372	Xenobiotics	Benzoate Metabolism	169.014	100001718	66520	-	-
sucralose	0.18667	1.69154	0	0	0	0.00508805	40.4912	996	72.7007	Xenobiotics	Food Component/Plant	395.007	100001789	71485	C12285	-
glycylisoleucine	0.0693818	0.0623351	0.00146361	0.0285967	0.051225	0.0891578	0.521345	17	1.24088	Peptide	Dipeptide	189.123	100001790	88079	-	-
N6-carboxymethyllysine	0.103088	0.180866	0.00212546	0.0321932	0.0500828	0.0874309	2.36632	11	0.80292	Carbohydrate	Advanced Glycation End-product	205.118	100001768	123800	-	-
gamma-glutamylglutamate	0.0624104	0.0499179	0.00103883	0.0274272	0.0502202	0.0826787	0.381334	100	7.29927	Peptide	Gamma-glutamyl Amino Acid	277.103	331	92865	C05282	-
2-hydroxy-3-methylvalerate	0.175294	0.498069	0.00283467	0.024284	0.0469669	0.114653	6.24527	105	7.66423	Amino Acid	Leucine, Isoleucine and Valine Metabolism	131.071	100001541	164623	-	-
deoxycarnitine	0.089821	0.141848	0.00113818	0.0248438	0.0490423	0.101726	1.69151	0	0	Lipid	Carnitine Metabolism	146.118	100001662	134	C01181	-
3-methyladipate	0.144287	0.244542	0.000794837	0.0116824	0.0510801	0.165548	3.04242	80	5.83942	Lipid	Fatty Acid, Dicarboxylate	159.066	100001765	12292	-	-
N2-acetyllysine	0.0599331	0.0401373	0.0038637	0.0353465	0.0512512	0.0754168	0.368404	3	0.218978	Amino Acid	Lysine Metabolism	187.109	100001721	92907	C12989	-
N6-acetyllysine	0.0626342	0.0445794	0.00265523	0.0344037	0.0514299	0.0787904	0.445104	5	0.364964	Amino Acid	Lysine Metabolism	187.109	100001734	92832	C02727	-
octadecanedioate	0.0699507	0.0807965	0.00140972	0.0266134	0.0455598	0.0831575	1.10061	170	12.4088	Lipid	Fatty Acid, Dicarboxylate	313.238	100001615	70095	-	-
4-hydroxycinnamate	0.126178	0.287443	0	0.0247305	0.0463363	0.102512	3.78951	88	6.42336	Xenobiotics	Food Component/Plant	163.04	100001675	637542	C00811	-
dimethylarginine (SDMA + ADMA)	0.114939	0.180002	0.00121803	0.0232505	0.0520058	0.125425	1.9018	11	0.80292	Amino Acid	Urea cycle; Arginine and Proline Metabolism	203.15	100001810	123831	C03626	-
succinylcarnitine (C4-DC)	0.108934	0.276314	0.00121512	0.029282	0.0491353	0.0802285	4.33499	62	4.52555	Energy	TCA Cycle	262.128	100001948	71464481	-	-
gamma-glutamylalanine	0.0648167	0.0625887	0.00268151	0.0321274	0.0491811	0.0766651	0.98996	79	5.76642	Peptide	Gamma-glutamyl Amino Acid	219.098	100001843	440103	-	-
N-methylalanine	0.072682	0.0616997	0.00250247	0.0343532	0.0560948	0.0905104	0.560942	7	0.510949	Amino Acid	Alanine and Aspartate Metabolism	104.071	100001823	5288725	C02721	-
N-acetylserine	0.0804401	0.111572	0.00351457	0.0335772	0.0541706	0.0895296	1.99981	3	0.218978	Amino Acid	Glycine, Serine and Threonine Metabolism	148.06	100001851	65249	-	-
aesculetin	0.0345167	0.0714295	0	0	0	0.0472015	1.0669	699	51.0219	Xenobiotics	Food Component/Plant	177.019	100001899	5281416	C09263	-
alanylleucine	0.0869063	0.118309	0.0047856	0.0279403	0.0513453	0.101094	1.76023	22	1.60584	Peptide	Dipeptide	203.139	100001890	259583	-	-
tryptophan betaine	0.112075	0.218222	0.0020072	0.0285536	0.057017	0.104766	2.40609	864	63.0657	Amino Acid	Tryptophan Metabolism	247.144	100001743	442106	C09213	-
uridine-2',3'-cyclic monophosphate	0.0962432	0.136985	0.00301739	0.0265547	0.0540457	0.109342	2.00795	569	41.5328	Nucleotide	Pyrimidine Metabolism, Uracil containing	305.018	75	439715	C02355	-
guanosine-2',3'-cyclic monophosphate	0.114431	0.209043	0.00575636	0.0302447	0.0553681	0.101956	2.87209	884	64.5255	Nucleotide	Purine Metabolism, Guanine containing	344.04	74	92823	C06194	-
5alpha-androstan-3alpha,17alpha-diol disulfate	0.109423	0.133165	0.0012055	0.0212853	0.060096	0.157941	1.20251	813	59.3431	Lipid	Androgenic Steroids	225.07	100002007	-	-	-
5alpha-androstan-3alpha,17alpha-diol monosulfate	0.0759575	0.0751262	0.0018174	0.0261815	0.0544179	0.0998329	0.69425	473	34.5255	Lipid	Androgenic Steroids	371.19	100002008	-	-	-
5alpha-androstan-3alpha,17beta-diol disulfate	0.237294	0.513014	0.00111894	0.0147799	0.0564157	0.242255	5.88739	844	61.6058	Lipid	Androgenic Steroids	225.07	100002017	-	-	-
5alpha-androstan-3alpha,17beta-diol monosulfate (1)	0.222406	0.428095	0.00145333	0.021884	0.0581253	0.211806	3.3012	790	57.6642	Lipid	Androgenic Steroids	371.19	100002018	-	-	-
5alpha-androstan-3beta,17alpha-diol disulfate	0.0798734	0.0837356	0.00478601	0.0291256	0.0541532	0.0975167	0.626698	790	57.6642	Lipid	Androgenic Steroids	225.07	100002021	-	-	-
5alpha-androstan-3beta,17alpha-diol monosulfate (1)	0.138397	0.298006	0.00443762	0.0239822	0.0530583	0.132461	5.2005	426	31.0949	Lipid	Androgenic Steroids	371.19	100002022	-	-	-
5alpha-androstan-3beta,17beta-diol disulfate	0.151294	0.240085	0.00149979	0.0181207	0.0609131	0.173072	1.65476	695	50.7299	Lipid	Androgenic Steroids	225.07	100001987	242332	C12525	-
5alpha-androstan-3beta,17beta-diol monosulfate (1)	0.106242	0.20575	0.00227751	0.02628	0.0488101	0.10046	3.96382	256	18.6861	Lipid	Androgenic Steroids	371.19	100002023	-	-	-
5alpha-pregnan-3beta,20beta-diol monosulfate (1)	0.130816	0.421847	0.00164291	0.0171251	0.0605639	0.142837	8.5983	831	60.6569	Lipid	Progestin Steroids	399.221	100002009	-	-	-
5alpha-pregnan-3beta,20alpha-diol disulfate	0.172582	0.583124	0.00188216	0.0243286	0.0572937	0.14972	9.43265	777	56.7153	Lipid	Progestin Steroids	239.085	100001988	-	-	-
5alpha-pregnan-3beta,20alpha-diol monosulfate (1)	0.138273	0.335034	0.00240524	0.0252165	0.049988	0.115914	4.58122	289	21.0949	Lipid	Progestin Steroids	399.221	100002013	-	-	-
5alpha-pregnan-3beta,20alpha-diol monosulfate (2)	0.109555	0.225221	0.00546827	0.02659	0.051637	0.100791	2.76848	1020	74.4526	Lipid	Progestin Steroids	399.221	100002014	-	-	-
androstenediol (3beta,17beta) disulfate (1)	0.167334	0.302179	0.000247962	0.00914944	0.0561999	0.174753	3.1454	378	27.5912	Lipid	Androgenic Steroids	224.062	100001992	87120982	C04295	-
androstenediol (3beta,17beta) disulfate (2)	0.114754	0.179125	0.000171803	0.0061639	0.05777	0.152029	2.07727	327	23.8686	Lipid	Androgenic Steroids	224.062	100001994	87120982	C04295	-
androstenediol (3alpha, 17alpha) monosulfate (2)	0.202069	0.349161	0.00235327	0.0258227	0.0543729	0.198985	2.69915	430	31.3869	Lipid	Androgenic Steroids	369.174	100002026	-	-	-
androstenediol (3beta,17beta) monosulfate (2)	0.122646	0.291705	0.00278193	0.0214488	0.0529238	0.129223	5.82183	698	50.9489	Lipid	Androgenic Steroids	369.174	100002029	-	-	-
androstenediol (3beta,17beta) monosulfate (1)	0.212536	0.402771	0.000801745	0.0174696	0.0588411	0.236034	3.90673	733	53.5036	Lipid	Androgenic Steroids	369.174	100002028	13847309	-	-
Resorcinol	0.0435103	0.155538	0	0	0	0.0357242	2.26687	895	65.3285	Xenobiotics	Drug	109.029	100001973	5054	C01751	-
norvaline	0.126117	0.270226	0.00345334	0.0287869	0.0507676	0.10051	4.89416	442	32.2628	Amino Acid	Urea cycle; Arginine and Proline Metabolism	118.086	100002082	824	C01826	-
N-methylproline	0.12904	0.238947	0.000576923	0.0191097	0.0577243	0.141526	4.31319	1	0.0729927	Amino Acid	Urea cycle; Arginine and Proline Metabolism	130.086	100001956	557	-	-
N-acetyl-beta-alanine	0.10568	0.15248	0.00312765	0.0292436	0.0593256	0.128394	2.12232	543	39.635	Nucleotide	Pyrimidine Metabolism, Uracil containing	130.051	100002102	76406	C01073	-
cysteine sulfinic acid	0.0694267	0.0662079	0.0033313	0.0295642	0.0493565	0.0865705	0.589847	41	2.9927	Amino Acid	Methionine, Cysteine, SAM and Taurine Metabolism	154.017	100002113	109	C00606	-
glycerophosphoethanolamine	0.0774698	0.101541	0.00259368	0.0302657	0.0508948	0.0886996	2.19522	2	0.145985	Lipid	Phospholipid Metabolism	216.063	100001620	123874	C01233	-
N6-carboxyethyllysine	0.0844882	0.0991151	0.00515477	0.0314345	0.0502562	0.0929783	1.00278	3	0.218978	Amino Acid	Lysine Metabolism	219.134	100001769	-	-	-
cytidine 2',3'-cyclic monophosphate	0.0890535	0.104	0.0061202	0.0302845	0.0554969	0.105901	1.39404	702	51.2409	Nucleotide	Pyrimidine Metabolism, Cytidine containing	304.034	73	417654	C02354	-
N-acetylputrescine	0.394203	1.09402	0.000658967	0.0209647	0.0514711	0.17239	11.455	0	0	Amino Acid	Polyamine Metabolism	131.118	192	122356	C02714	-
alpha-tocotrienol	0.064034	0.0518697	0.00126683	0.0301774	0.0506914	0.0815627	0.642635	26	1.89781	Cofactors and Vitamins	Tocopherol Metabolism	424.334	100001979	5282347	C14153	-
palmitoyl sphingomyelin (d18:1/16:0)	0.107878	0.181788	0.00186383	0.0261723	0.0539886	0.111359	3.29583	1	0.0729927	Lipid	Sphingolipid Metabolism	703.575	100002107	9939941	-	-
13-HODE + 9-HODE	0.114398	0.274441	0.000911095	0.0298337	0.053406	0.0994732	5.00131	223	16.2774	Lipid	Fatty Acid, Monohydroxy	295.228	100002196	43013	-	-
oleoyl ethanolamide	0.182091	0.387873	0.000951506	0.0192513	0.0507518	0.160595	4.35408	16	1.16788	Lipid	Endocannabinoid	326.305	1137	5283454	-	N-(9Z-octadecenoyl)-ethanolamine
secoisolariciresinol	0.0871442	0.568039	0	0	0	0.0264802	15.6464	865	63.1387	Xenobiotics	Food Component/Plant	361.166	100002144	65373	C18167	-
2-aminophenol	0.0759426	0.0859548	0.00731343	0.033392	0.0507264	0.0829289	1.03043	3	0.218978	Amino Acid	Tryptophan Metabolism	110.06	100002382	5801	C01987	-
indole-3-carboxylic acid	0.0656254	0.0611753	0.00258106	0.0344832	0.0507207	0.0748173	0.938683	191	13.9416	Amino Acid	Tryptophan Metabolism	160.04	100002185	69867	C19837	-
4-cholesten-3-one	0.0992613	0.129455	0.000443901	0.0222382	0.0498466	0.123911	1.18393	0	0	Lipid	Sterol	385.346	100002227	91477	C00599	-
11-ketoetiocholanolone sulfate	0.0859529	0.0954103	0.00156135	0.0215891	0.0574673	0.115784	0.884937	662	48.3212	Lipid	Androgenic Steroids	383.153	100002125	-	-	-
16a-hydroxy DHEA 3-sulfate	0.09509	0.152315	0.00264677	0.0286126	0.0579686	0.109934	2.14883	782	57.0803	Lipid	Androgenic Steroids	383.153	100002126	-	-	-
piperidine	0.148905	0.275412	0	0.0233432	0.0538538	0.1581	3.90266	4	0.291971	Xenobiotics	Food Component/Plant	86.0964	100002398	8082	C01746	-
dihydrocaffeate	0.485883	2.98328	0	0.0132811	0.0477577	0.287831	80.6459	41	2.9927	Xenobiotics	Food Component/Plant	181.051	100002451	348154	C10447	-
2,3-dihydroxyisovalerate	0.105245	0.163986	0	0.0230561	0.0518641	0.110009	2.43138	4	0.291971	Xenobiotics	Food Component/Plant	133.051	100002417	677	C04039	-
alpha-tocopherol acetate	0.889001	3.94027	0.00253155	0.0243485	0.0548007	0.189486	51.5671	582	42.4818	Cofactors and Vitamins	Tocopherol Metabolism	490.425	100002328	2117	C13202	-
maltol	0.0397421	0.061608	0	0	0.0220891	0.058243	0.822504	588	42.9197	Xenobiotics	Food Component/Plant	127.039	100002362	8369	C11918	-
R-mevalonate 5-diphosphate	0.0860846	0.10054	0.00285556	0.030443	0.0557283	0.109469	1.19753	667	48.6861	Lipid	Mevalonate Metabolism	306.999	31	439418	C01143	-
12,13-DiHOME	0.0832727	0.10527	0.00130282	0.0244308	0.0506193	0.103612	1.77564	138	10.073	Lipid	Fatty Acid, Dihydroxy	313.238	62	10236635	C14829	-
stearoyl ethanolamide	0.101269	0.130585	0.00260348	0.0253106	0.054389	0.127762	1.44522	1	0.0729927	Lipid	Endocannabinoid	328.321	100002254	27902	-	-
hydroxycotinine	0.0105712	0.0412418	0	0	0	0	0.668456	1184	86.4234	Xenobiotics	Tobacco Metabolite	193.097	100002717	10219774	-	-
8-hydroxyguanine	0.0662475	0.0549792	0.000867253	0.0314072	0.0515257	0.0868332	0.613798	14	1.0219	Nucleotide	Purine Metabolism, Guanine containing	168.052	100002744	65154	C20155	-
N-carbamoylsarcosine	0.076184	0.0888235	0.00597358	0.032696	0.0508307	0.0838965	1.223	139	10.146	Amino Acid	Creatine Metabolism	133.061	100002606	439375	C01043	-
N-carbamylglutamate	0.0591819	0.0517164	0	0.031606	0.048997	0.0743496	0.646388	83	6.05839	Xenobiotics	Drug	191.066	100002668	121396	C05829	-
1-(1-enyl-palmitoyl)-GPE (P-16:0)*	0.0977546	0.212895	0.000827823	0.0293951	0.0506612	0.0951646	6.11896	3	0.218978	Lipid	Lysoplasmalogen	438.298	100003000	-	-	-
1-(1-enyl-stearoyl)-GPE (P-18:0)*	0.0785906	0.245557	0.000911095	0.0304835	0.0528815	0.0898936	8.78511	2	0.145985	Lipid	Lysoplasmalogen	466.329	100003001	-	-	-
protoporphyrin IX	0.125118	0.215737	0.000557507	0.0228583	0.0520468	0.123799	2.22826	31	2.26277	Cofactors and Vitamins	Hemoglobin and Porphyrin Metabolism	563.265	100000292	4971	C02191	-
glycoursodeoxycholate	0.178194	0.534211	0.00314216	0.0260105	0.0496181	0.111967	6.54003	247	18.0292	Lipid	Secondary Bile Acid Metabolism	448.307	100002911	12310288	-	-
N-methyl-GABA	0.0667904	0.080522	0.0019275	0.0329378	0.0507701	0.0767313	1.79166	72	5.25547	Amino Acid	Glutamate Metabolism	118.086	100003152	70703	C15987	-
m-tyramine	0.0783357	0.137516	0.00336517	0.0329705	0.0508527	0.0795209	3.34566	153	11.1679	Amino Acid	Tyrosine Metabolism	138.091	100002797	11492	-	-
3-(4-hydroxyphenyl)propionate	0.384862	1.25305	0	0.0224125	0.0484466	0.146419	18.4571	37	2.70073	Xenobiotics	Benzoate Metabolism	165.056	100002914	10394	C01744	-
S-methylcysteine	0.10403	0.176998	0.00208714	0.0280908	0.0526705	0.100412	1.95872	322	23.5036	Amino Acid	Methionine, Cysteine, SAM and Taurine Metabolism	119.016	100002749	24417	-	-
7-methylurate	0.077918	0.149508	0	0	0.0201326	0.0889778	1.21923	448	32.7007	Xenobiotics	Xanthine Metabolism	183.051	100002241	69160	C16355	-
glutarate (pentanedioate)	0.068531	0.0633319	0.000426497	0.0223696	0.0546416	0.0923595	0.508621	5	0.364964	Lipid	Fatty Acid, Dicarboxylate	131.035	339	743	C00489	-
enterolactone	0.0807406	0.0984688	0	0.0241913	0.0494344	0.0980755	1.0106	19	1.38686	Xenobiotics	Food Component/Plant	297.113	100003070	10685477	-	-
enterodiol	0.138373	0.484848	0	0	0.0152303	0.0883313	9.84957	488	35.6204	Xenobiotics	Food Component/Plant	301.144	100003072	123725	-	-
solanidine	0.193801	0.592106	0	0.00890961	0.0414041	0.168973	17.2129	123	8.9781	Xenobiotics	Food Component/Plant	398.342	100002773	65727	C06543	-
valylleucine	0.0775255	0.0891008	0.00247553	0.0284849	0.0519866	0.0934319	0.976229	1	0.0729927	Peptide	Dipeptide	231.17	100003210	352039	-	-
N-methylhydantoin	0.17197	0.478751	0.00347176	0.0285144	0.0545483	0.121963	10.5717	426	31.0949	Amino Acid	Creatine Metabolism	113.036	100002557	69217	C02565	-
carboxyethyl-GABA	0.0585415	0.0400806	0.00242869	0.034553	0.0533747	0.074475	0.83036	5	0.364964	Amino Acid	Glutamate Metabolism	176.092	100003260	2572	-	-
isoleucylglycine	0.0731402	0.0743141	0.00288267	0.0290977	0.0506611	0.0891293	0.843201	7	0.510949	Peptide	Dipeptide	187.109	100003169	342532	-	-
leucylalanine	0.0852359	0.120827	0.00243271	0.0263741	0.050157	0.100909	1.90515	85	6.20438	Peptide	Dipeptide	203.139	100003179	259321	-	-
cortolone	0.108441	0.151205	0.00374571	0.0234418	0.0546032	0.137695	1.34501	689	50.292	Lipid	Corticosteroids	365.233	100002549	160499	C05481	-
leucylglycine	0.0771163	0.091085	0.00379667	0.0303219	0.050702	0.0920201	1.21048	57	4.16058	Peptide	Dipeptide	189.123	100003185	79070	-	-
D-urobilin	0.17322	0.257548	0.000704551	0.0245389	0.0513418	0.231234	2.11835	2	0.145985	Cofactors and Vitamins	Hemoglobin and Porphyrin Metabolism	589.302	100002569	6276321	C05795	-
L-urobilin	0.0561344	0.0583409	8.72886e-05	0.0159101	0.0458604	0.0787933	0.849256	55	4.0146	Cofactors and Vitamins	Hemoglobin and Porphyrin Metabolism	593.335	100002568	5280818	C05793	-
trimethylamine N-oxide	0.0809422	0.133915	0.00317714	0.0297917	0.047611	0.0823283	2.06435	88	6.42336	Lipid	Phospholipid Metabolism	76.0757	100003397	1145	C01104	-
ponciretin	0.138439	1.54184	0	0	0	0	48.131	1110	81.0219	Xenobiotics	Food Component/Plant	285.077	100003286	5118250	-	-
2-oxo-1-pyrrolidinepropionate	0.0566047	0.0423217	0	0.0307342	0.0487819	0.0728915	0.542086	57	4.16058	Xenobiotics	Chemical	158.081	100003265	3146688	-	-
N1-Methyl-2-pyridone-5-carboxamide	0.0720955	0.0924002	0.000727693	0.0205039	0.0503298	0.0922862	1.38262	306	22.3358	Cofactors and Vitamins	Nicotinate and Nicotinamide Metabolism	151.051	100001468	69698	C05842	-
hydantoin-5-propionic acid	0.111843	0.163438	0.00450998	0.02982	0.0528873	0.118265	2.25676	573	41.8248	Amino Acid	Histidine Metabolism	171.041	100002514	782	C05565	-
valylglycine	0.0712631	0.0757573	0.00196834	0.0293258	0.0493046	0.0869129	1.00827	13	0.948905	Peptide	Dipeptide	173.093	100003641	136487	-	-
2-oxindole-3-acetate	0.102335	0.134236	0	0.0150416	0.0578417	0.136627	1.34947	9	0.656934	Xenobiotics	Food Component/Plant	192.065	100003109	3080590	-	-
dihydroferulic acid	0.0966598	0.235357	0	0.0233724	0.0451237	0.0832384	3.21407	150	10.9489	Xenobiotics	Food Component/Plant	195.066	100003432	14340	-	-
4-hydroxyglutamate	0.0742625	0.0643511	0.004168	0.0308931	0.0551008	0.100285	0.588396	514	37.5182	Amino Acid	Glutamate Metabolism	164.055	100002544	439902	C03079	-
diglycerol	0.0880408	0.133277	0	0.0265026	0.0545257	0.105041	2.66118	5	0.364964	Xenobiotics	Chemical	167.091	100003700	42953	-	-
prolylglycine	0.0740393	0.0803609	0.00510164	0.0333694	0.0531055	0.0897356	1.41604	310	22.6277	Peptide	Dipeptide	173.092	100003674	6426709	-	-
imidazole propionate	0.331467	1.02936	0.000592525	0.0193339	0.0487452	0.144847	13.8111	7	0.510949	Amino Acid	Histidine Metabolism	141.066	100003434	70630	-	-
phenylalanylglycine	0.0813679	0.104766	0.00359958	0.0277872	0.0500441	0.0959932	1.615	68	4.9635	Peptide	Dipeptide	223.108	100003588	98207	-	-
phenylalanylalanine	0.0799804	0.113106	0.00445095	0.026709	0.0479943	0.0925433	1.71002	153	11.1679	Peptide	Dipeptide	237.123	100003589	5488196	-	-
tyrosol	0.0663387	0.0622126	0	0.036159	0.0513259	0.0750439	0.871229	15	1.09489	Xenobiotics	Food Component/Plant	137.061	100003493	10393	C06044	-
succinimide	0.06281	0.0785887	0	0.0372058	0.0510923	0.0736876	2.54453	11	0.80292	Xenobiotics	Chemical	116.035	100003696	11439	C07273	-
cryptochlorogenic acid	0.0403378	0.155295	0	0	0	0.0426653	3.48343	758	55.3285	Xenobiotics	Food Component/Plant	353.088	100003802	5315599	-	-
valylglutamine	0.0813292	0.104294	0.00412261	0.0289572	0.0498851	0.0949422	1.2405	57	4.16058	Peptide	Dipeptide	246.145	100003640	5253209	-	-
phosphate	0.139819	0.230216	0.001009	0.0153932	0.0504862	0.165638	2.17448	0	0	Energy	Oxidative Phosphorylation	98.9842	461	1061	C00009	-
S-1-pyrroline-5-carboxylate	0.0665052	0.0594997	0.00530369	0.0358357	0.0512216	0.076072	0.720227	69	5.0365	Amino Acid	Glutamate Metabolism	114.055	35	1196	C04322	-
1-stearoyl-GPE (18:0)	0.083114	0.15854	0.00148665	0.0304506	0.0506509	0.0890873	4.09122	4	0.291971	Lipid	Lysophospholipid	482.324	100001461	9547068	-	-
2-hydroxydecanoate	0.0661025	0.0499679	0.00336358	0.0328443	0.0526427	0.0825081	0.395755	12	0.875912	Lipid	Fatty Acid, Monohydroxy	187.134	100004089	21488	-	-
pyruvate	0.0723347	0.0817003	0.00703821	0.0320243	0.0493466	0.0841496	1.11237	87	6.35036	Carbohydrate	Glycolysis, Gluconeogenesis, and Pyruvate Metabolism	87.0088	823	1060	C00022	-
dimethylmalonic acid	0.0596069	0.040558	0.00334982	0.0361049	0.0506376	0.0720035	0.583022	40	2.91971	Lipid	Fatty Acid, Dicarboxylate	131.035	100004251	11686	-	-
N-propionylalanine	0.0813034	0.0834677	0.00172478	0.0233855	0.0577387	0.112769	1.14576	355	25.9124	Amino Acid	Alanine and Aspartate Metabolism	144.067	100004113	321155	-	-
glutaminylleucine	0.0636789	0.0518065	0.00382171	0.030036	0.0499421	0.0815644	0.61777	2	0.145985	Peptide	Dipeptide	260.161	100003160	18218208	-	-
pterin	0.058221	0.0326179	0.00412197	0.0371348	0.0507204	0.0701073	0.279712	26	1.89781	Cofactors and Vitamins	Pterin Metabolism	164.057	100004216	73000	C00715	-
nicotianamine	0.122041	0.312173	0	0.0268665	0.0497078	0.0920135	4.06318	31	2.26277	Xenobiotics	Food Component/Plant	304.15	100004035	9882882	C05324	-
1,11-undecanedicarboxylate	0.0632106	0.0469066	0.00665892	0.0352878	0.0521535	0.076327	0.443597	6	0.437956	Lipid	Fatty Acid, Dicarboxylate	243.16	100004262	10458	-	-
tryptophylglycine	0.0982701	0.158601	0.00429455	0.0261465	0.051786	0.103761	1.66036	328	23.9416	Peptide	Dipeptide	260.104	100003609	263471	-	-
6-oxopiperidine-2-carboxylate	0.0575134	0.0387528	0.00662962	0.0342521	0.0493895	0.0691379	0.59359	33	2.40876	Amino Acid	Lysine Metabolism	142.051	100004499	3014237	-	-
N-delta-acetylornithine	0.0629439	0.0445189	0.00344769	0.0363378	0.0524504	0.0744473	0.377325	17	1.24088	Amino Acid	Urea cycle; Arginine and Proline Metabolism	173.093	100004523	9920500	-	-
N-acetyl-1-methylhistidine*	0.144389	0.361189	0.00221736	0.0263919	0.0480188	0.112425	5.92619	254	18.5401	Amino Acid	Histidine Metabolism	212.103	100004299	193270	-	N-Acetyl-3-methylhistidine
N-acetyl-3-methylhistidine*	0.132134	0.39858	0.000656432	0.0241019	0.0525532	0.111324	8.25141	371	27.0803	Amino Acid	Histidine Metabolism	212.103	100002204	193270	-	-
acisoga	0.0690448	0.0652607	0.00671666	0.0328846	0.0515262	0.0815826	0.763568	10	0.729927	Amino Acid	Polyamine Metabolism	185.129	100004541	129397	-	-
2-aminophenol sulfate	0.0316761	0.115687	0	0	0	0	1.29134	1037	75.6934	Xenobiotics	Chemical	188.002	100004322	181670	-	-
2-aminooctanoate	0.0647456	0.0603796	0.00563076	0.0302675	0.0494679	0.0795706	0.456212	1168	85.2555	Lipid	Fatty Acid, Amino	160.133	100004227	69522	-	-
indolin-2-one	0.0805365	0.0908348	0	0.0173015	0.0514736	0.109017	0.793807	4	0.291971	Xenobiotics	Food Component/Plant	134.06	100004318	321710	C12312	-
guaifenesin	0.0139343	0.114381	0	0	0	0	3.3176	1259	91.8978	Xenobiotics	Drug	123.045	100004286	3516	D00337	-
2-piperidinone	0.213539	0.578707	0.000498843	0.0234979	0.0501328	0.124935	8.61232	0	0	Xenobiotics	Food Component/Plant	100.076	100004295	12665	-	-
1-methyl-beta-carboline-3-carboxylic acid	0.849449	2.92508	0	0.0213316	0.0419285	0.103604	35.6706	177	12.9197	Xenobiotics	Food Component/Plant	225.067	100004434	5406157	-	-
formiminoglutamate	0.0676834	0.0607707	0.00183882	0.033687	0.0523223	0.0814036	0.899629	3	0.218978	Amino Acid	Histidine Metabolism	175.071	100002500	439233	C00439	-
N-propionylmethionine	0.077625	0.164812	0	0	0.0354005	0.0795703	2.50743	361	26.3504	Xenobiotics	Chemical	204.07	100004125	103692	-	-
3b-hydroxy-5-cholenoic acid	0.0735748	0.0793952	0.000897143	0.0330054	0.0524076	0.0852288	1.06612	161	11.7518	Lipid	Secondary Bile Acid Metabolism	373.275	100004182	92997	-	-
4-hydroxycyclohexylcarboxylic acid	0.0545743	0.130709	0	0	0.0191755	0.0611861	2.22537	548	40	Xenobiotics	Food Component/Plant	143.071	100004250	151138	C04404	-
N-acetyl-cadaverine	0.276495	0.565045	8.3717e-05	0.0106599	0.0572764	0.253152	7.38101	2	0.145985	Amino Acid	Lysine Metabolism	145.133	100002249	189087	-	N-acetylcadaverine
N-formylanthranilic acid	0.0789859	0.0849611	0.00537882	0.0326712	0.0525668	0.0922869	0.895669	21	1.53285	Amino Acid	Tryptophan Metabolism	164.035	100004561	101399	C05653	formylanthranilic acid
N2,N5-diacetylornithine	0.0698762	0.0736321	0.00865668	0.0352505	0.0506719	0.0758583	0.832302	283	20.6569	Amino Acid	Urea cycle; Arginine and Proline Metabolism	217.118	100004575	10398396	-	-
2-aminoheptanoate	0.103596	0.193579	0.00438856	0.0269166	0.0520209	0.106445	3.03103	505	36.8613	Lipid	Fatty Acid, Amino	146.118	100004542	227939	-	-
guanidinoacetate	0.306207	0.852457	0.00212383	0.019599	0.0550629	0.222699	13.756	315	22.9927	Amino Acid	Creatine Metabolism	118.061	344	763	C00581	-
bilirubin (Z,Z)	0.136581	0.29864	0.000493591	0.0230775	0.0516156	0.120593	3.49386	15	1.09489	Cofactors and Vitamins	Hemoglobin and Porphyrin Metabolism	585.271	1090	5280352	C00486	-
7-ketolithocholate	0.240959	0.555321	0.00038	0.0186707	0.0645289	0.23073	7.02325	744	54.3066	Lipid	Secondary Bile Acid Metabolism	389.27	100001069	444262	-	-
1-methylhistamine	0.221519	0.628349	0.00236353	0.0231858	0.0536907	0.152145	8.6068	581	42.4088	Amino Acid	Histidine Metabolism	126.103	100001204	3614	C05127	-
glycerol 3-phosphate	0.0726624	0.0786907	0.00143588	0.0273727	0.0518467	0.0905204	1.2536	6	0.437956	Lipid	Glycerolipid Metabolism	173.021	100000258	754	C00093	-
aspartate	0.06096	0.0396075	0.00395173	0.0365154	0.0520901	0.0750716	0.542014	0	0	Amino Acid	Alanine and Aspartate Metabolism	134.045	234	5960	C00049	-
valerylphenylalanine	0.134197	0.290426	0.00538886	0.0263239	0.0504419	0.11115	3.07895	719	52.4818	Amino Acid	Phenylalanine Metabolism	248.129	100004533	13890536	-	-
1-(1-enyl-oleoyl)-GPE (P-18:1)*	0.083505	0.125918	0.000982121	0.0299916	0.0504331	0.0891404	2.80198	9	0.656934	Lipid	Lysoplasmalogen	464.314	100005372	-	-	-
12-dehydrocholate	0.932663	3.93543	0.00153962	0.0172149	0.0416396	0.180717	67.667	238	17.3723	Lipid	Secondary Bile Acid Metabolism	405.265	100001072	94235	-	12-Ketochenodeoxycholic acid
isovalerate	0.0625109	0.049084	0.000869775	0.0292975	0.0491463	0.0824541	0.512806	12	0.875912	Amino Acid	Leucine, Isoleucine and Valine Metabolism	101.061	100000708	10430	C08262	-
naringenin	0.341541	1.78172	0	0	0.0247487	0.0910767	30.4485	429	31.3139	Xenobiotics	Food Component/Plant	271.061	100000920	932	C00509	-
palmitoylcarnitine (C16)	0.282486	0.805096	0.000970749	0.016594	0.044781	0.182943	11.5556	100	7.29927	Lipid	Fatty Acid Metabolism(Acyl Carnitine)	400.342	100000776	461	C02990	palmitoylcarnitine
maltotriose	0.117894	0.275857	0.00116793	0.0241569	0.0502598	0.105792	6.35789	110	8.0292	Carbohydrate	Glycogen Metabolism	549.167	100000276	439586	C01835	-
gamma-CEHC	0.135318	0.313809	0.00303472	0.0301915	0.0566856	0.121929	4.5026	654	47.7372	Cofactors and Vitamins	Tocopherol Metabolism	263.129	100002094	133098	-	-
N-palmitoyl-sphingosine (d18:1/16:0)	0.0848285	0.10738	0.00174592	0.0302803	0.0511114	0.100877	1.69281	4	0.291971	Lipid	Ceramides	538.519	1518	5283564	-	-
O-sulfo-L-tyrosine	0.15087	0.539865	0	0	0.0291895	0.0808379	7.59611	437	31.8978	Xenobiotics	Chemical	260.023	100005384	514186	-	-
3-(3-hydroxyphenyl)propionate sulfate	0.192924	1.01715	0	0	0	0.0502092	19.331	767	55.9854	Xenobiotics	Benzoate Metabolism	245.012	100005391	187488	-	-
N-acetylmethionine sulfoxide	0.0639308	0.049917	0.00422644	0.0323531	0.0515935	0.0806507	0.676187	4	0.291971	Amino Acid	Methionine, Cysteine, SAM and Taurine Metabolism	208.064	100005463	193368	-	-
1,3-propanediol	0.107758	0.236938	0	0	0.0253655	0.100047	2.90325	401	29.2701	Xenobiotics	Chemical	77.0597	100001175	10442	C02457	-
coprostanol	0.0621025	0.0521398	0.000472147	0.0263891	0.04964	0.0824974	0.530123	62	4.52555	Lipid	Sterol	371.367	100005346	221122	-	-
21-hydroxypregnenolone disulfate	0.189934	0.334443	0.00255275	0.026018	0.0653	0.175439	2.12426	949	69.2701	Lipid	Pregnenolone Steroids	245.067	100001999	134595	-	-
mannitol/sorbitol	0.135146	0.410763	0.00174505	0.0291615	0.0529265	0.104627	6.87978	46	3.35766	Carbohydrate	Fructose, Mannose and Galactose Metabolism	181.072	100001740	5780	C00794	-
linoleoylcarnitine (C18:2)*	0.2494	0.651648	0.00386211	0.0246523	0.057724	0.181744	9.186	610	44.5255	Lipid	Fatty Acid Metabolism(Acyl Carnitine)	424.342	100003151	6450015	-	-
pyroglutamine*	0.0913462	0.138653	0.00203037	0.0337109	0.0522952	0.0869759	2.45264	9	0.656934	Amino Acid	Glutamate Metabolism	129.066	100001540	134508	-	-
X - 15461	0.0642581	0.052288	0.00225337	0.0360116	0.052546	0.0784732	1.15193	3	0.218978	Unannotated	-	160.097	-	-	-	-
X - 21283	0.0956803	0.124299	0.00310122	0.0269461	0.0521492	0.111133	1.2098	383	27.9562	Unannotated	-	126.066	-	-	-	-
2'-deoxyadenosine 5'-monophosphate	0.108959	0.16338	0.00283885	0.0244744	0.0528447	0.123188	1.57972	471	34.3796	Nucleotide	Purine Metabolism, Adenine containing	332.075	100000485	12599	C00360	-
6-oxolithocholate	0.0707776	0.0699518	0.00150625	0.0320427	0.0522004	0.0836873	0.738485	201	14.6715	Lipid	Secondary Bile Acid Metabolism	389.27	100001068	164960	-	-
X - 09789	0.10054	0.152893	0.00277374	0.026318	0.0497847	0.107567	1.77594	136	9.92701	Unannotated	-	153.02	-	-	-	-
X - 21364	0.0748258	0.0647066	0.00696127	0.0354362	0.0581306	0.0973663	0.580865	866	63.2117	Unannotated	-	213.087	-	-	-	-
X - 21410	0.0987457	0.182625	0.00232558	0.0245448	0.053224	0.110879	2.75201	371	27.0803	Unannotated	-	385.17	-	-	-	-
X - 14364	0.0672463	0.0621843	0.00294146	0.0313492	0.0513047	0.0831071	0.657642	56	4.08759	Unannotated	-	275.104	-	-	-	-
X - 15497	0.0606316	0.050396	0.00251518	0.0350486	0.0497075	0.0713724	0.873775	258	18.8321	Unannotated	-	236.093	-	-	-	-
X - 21442	0.209686	0.488648	0.00308107	0.026089	0.055063	0.140844	4.74613	473	34.5255	Unannotated	-	333.208	-	-	-	-
X - 21448	0.085429	0.1166	0.00165524	0.0273494	0.0481955	0.100588	1.84139	104	7.59124	Unannotated	-	317.115	-	-	-	-
X - 02249	0.0692117	0.0876841	0.00222697	0.0315641	0.0537138	0.0872803	2.41799	20	1.45985	Unannotated	-	267.124	-	-	-	-
X - 21470	0.142219	0.288663	0.000319228	0.00875889	0.055371	0.160493	4.54752	383	27.9562	Unannotated	-	232.06	-	-	-	-
X - 16946	0.0883505	0.148257	0.00390683	0.0274761	0.0453108	0.0918683	2.4654	253	18.4672	Unannotated	-	317.115	-	-	-	-
N-acetylglucosamine/N-acetylgalactosamine	0.0776753	0.0972444	0.00388843	0.0317052	0.0511216	0.085123	1.25585	3	0.218978	Carbohydrate	Aminosugar Metabolism	222.097	100006435	24139	-	-
X - 11429	0.0610533	0.0521968	0.00161646	0.0310855	0.0489071	0.0755603	0.677626	15	1.09489	Unannotated	-	245.077	-	-	-	-
X - 11440	0.362915	0.642618	0.000437912	0.0118599	0.05521	0.41596	4.50845	470	34.3066	Unannotated	-	246.074	-	-	-	-
X - 11538	0.0890308	0.126906	0.00262566	0.0285953	0.0551425	0.102737	2.3669	336	24.5255	Unannotated	-	311.223	-	-	-	-
X - 12007	0.149204	0.228742	0.0023963	0.0195858	0.061	0.192661	1.87403	953	69.562	Unannotated	-	222.992	-	-	-	-
X - 12740	1.6625	6.34908	0.00377178	0.0256676	0.0565552	0.316873	56.5059	1036	75.6204	Unannotated	-	287.023	-	-	-	-
X - 14056	0.163624	0.448312	0.002415	0.0251633	0.0477833	0.094636	5.04615	56	4.08759	Unannotated	-	192.032	-	-	-	-
X - 13728	0.0661134	0.0567877	0.00254848	0.0308883	0.0508885	0.081773	0.47024	47	3.43066	Unannotated	-	197.068	-	-	-	-
X - 13835	0.145306	0.428373	0.00333879	0.0272568	0.0509292	0.107666	8.91485	42	3.06569	Unannotated	-	169.062	-	-	-	-
X - 15245	0.0716247	0.11798	0.00231692	0.0332943	0.0486171	0.0738972	2.43582	29	2.11679	Unannotated	-	233.03	-	-	-	-
X - 16480	0.109071	0.227759	0.00412204	0.0296749	0.0538744	0.105054	3.3872	740	54.0146	Unannotated	-	309.207	-	-	-	-
X - 17145	0.0801737	0.102926	0.00111459	0.0242829	0.0519794	0.0962907	1.30764	11	0.80292	Unannotated	-	257.176	-	-	-	-
X - 17438	0.0761169	0.0833602	0.00156596	0.0324356	0.0520081	0.084485	0.714392	3	0.218978	Unannotated	-	245.139	-	-	-	-
X - 17469	0.273068	0.520928	0.000325714	0.0115789	0.0542987	0.306288	5.34792	338	24.6715	Unannotated	-	227.12	-	-	-	-
X - 17654	0.0763307	0.0842684	0.00293153	0.0310142	0.0520859	0.0925932	1.15784	32	2.33577	Unannotated	-	365.269	-	-	-	-
X - 16071	0.0651087	0.0501459	0.00250618	0.0336683	0.0505777	0.0803308	0.441866	4	0.291971	Unannotated	-	144.046	-	-	-	-
X - 21668	0.0981471	0.154361	0.00725812	0.0295264	0.0567383	0.103359	2.07743	810	59.1241	Unannotated	-	464.302	-	-	-	-
oleoyl-linoleoyl-glycerol (18:1/18:2) [1]	0.142571	0.246475	0.000699728	0.0203647	0.0533724	0.152759	2.67086	9	0.656934	Lipid	Diacylglycerol	636.556	100002989	-	-	DG 18:1_18:2
oleoyl-linoleoyl-glycerol (18:1/18:2) [2]	0.109703	0.158692	0.000513333	0.0210952	0.0518624	0.1308	1.7161	4	0.291971	Lipid	Diacylglycerol	636.556	100002990	-	-	-
X - 21729	0.074936	0.0896265	0.00110405	0.025384	0.052015	0.0955111	1.58468	7	0.510949	Unannotated	-	87.0453	-	-	-	-
X - 21738	0.057489	0.0454328	0.00608509	0.0312913	0.0478185	0.0689862	0.617397	514	37.5182	Unannotated	-	163.077	-	-	-	-
sulfate*	0.100476	0.199522	0	0.0213343	0.0478799	0.105771	3.51328	3	0.218978	Xenobiotics	Chemical	96.9601	100002528	1118	C00059	-
X - 21788	0.194321	0.45783	0.00105315	0.0199316	0.0606283	0.179037	5.81385	865	63.1387	Unannotated	-	180.034	-	-	-	-
X - 21796	0.0597739	0.0366818	0.00565714	0.0352629	0.0511318	0.0732051	0.383525	2	0.145985	Unannotated	-	138.057	-	-	-	-
X - 12193	0.0612795	0.0497003	0.00295221	0.0342903	0.0498932	0.0741697	0.714063	183	13.3577	Unannotated	-	201.114	-	-	-	-
X - 21821	0.0802378	0.144913	0.00877085	0.0305691	0.0430709	0.0691073	1.52232	1037	75.6934	Unannotated	-	243.078	-	-	-	-
3-sulfo-L-alanine	0.0754662	0.0778038	0.00208427	0.0315484	0.052458	0.0880424	0.828352	15	1.09489	Amino Acid	Methionine, Cysteine, SAM and Taurine Metabolism	170.012	382	72886	C00506	-
N-methylpipecolate	0.0637739	0.0523627	0	0.0299126	0.050457	0.0812174	0.622806	8	0.583942	Xenobiotics	Chemical	144.102	100005383	11286529	-	-
10-hydroxystearate	0.0729266	0.0769621	0.000712711	0.0276485	0.0509131	0.0924737	1.13782	2	0.145985	Lipid	Fatty Acid, Monohydroxy	299.259	100005852	9561835	-	-
X - 20747	0.0593559	0.0438662	0.00201211	0.0328835	0.0495439	0.0725306	0.404043	47	3.43066	Unannotated	-	330.204	-	-	-	-
X - 20197	0.0595774	0.0452043	0.00405413	0.0323344	0.049331	0.0725978	0.635663	29	2.11679	Unannotated	-	286.177	-	-	-	-
X - 20100	0.0589687	0.0426004	0.00383466	0.0304883	0.0501573	0.0752551	0.548504	58	4.23358	Unannotated	-	316.188	-	-	-	-
X - 13007	0.114955	0.173974	0.00114296	0.0155832	0.0505687	0.149229	2.03108	77	5.62044	Unannotated	-	329.234	-	-	-	-
X - 14904	0.148508	0.302232	0.000840177	0.0175433	0.052776	0.163505	6.12897	74	5.40146	Unannotated	-	329.234	-	-	-	-
X - 21959	0.0813793	0.0945065	0.000884154	0.0170655	0.0570293	0.11156	0.834053	549	40.073	Unannotated	-	329.234	-	-	-	-
X - 14095	0.0687237	0.0602924	0.004375	0.0329507	0.0539431	0.0840291	0.870078	64	4.67153	Unannotated	-	199.073	-	-	-	-
X - 14141	0.0730455	0.0808562	0.00418548	0.0306841	0.0495415	0.0854765	0.871427	81	5.91241	Unannotated	-	259.13	-	-	-	-
X - 14697	0.0672779	0.0617027	0.00244751	0.029628	0.0494754	0.0819114	0.577103	16	1.16788	Unannotated	-	259.13	-	-	-	-
X - 14196	0.0616248	0.0455896	0.00407931	0.0339355	0.0516366	0.0766611	0.681556	142	10.365	Unannotated	-	291.099	-	-	-	-
X - 14237	0.0652645	0.052662	0.0041964	0.0332645	0.0514027	0.082155	0.707194	302	22.0438	Unannotated	-	233.105	-	-	-	-
X - 14263	0.0660502	0.0624206	0.00326241	0.029163	0.0489464	0.0833969	0.776871	11	0.80292	Unannotated	-	358.199	-	-	-	-
X - 14314	0.0633362	0.0526897	0.00512203	0.0328294	0.051084	0.0766836	0.65186	9	0.656934	Unannotated	-	241.12	-	-	-	-
X - 14302	0.0851872	0.102068	0.00331358	0.0229405	0.0537245	0.110108	1.21988	20	1.45985	Unannotated	-	241.12	-	-	-	-
X - 14337	0.0634761	0.0589675	0.00390777	0.0324648	0.0501836	0.0760413	0.83656	74	5.40146	Unannotated	-	358.199	-	-	-	-
X - 14383	0.0614541	0.0474125	0.00112841	0.030631	0.050199	0.07647	0.41142	20	1.45985	Unannotated	-	316.188	-	-	-	-
X - 14392	0.0624164	0.0503284	0.00163723	0.0287932	0.0509274	0.0786155	0.510644	34	2.48175	Unannotated	-	316.188	-	-	-	-
X - 14454	0.0671342	0.0689047	0.00210416	0.0299688	0.0497033	0.0790022	1.01478	38	2.77372	Unannotated	-	330.204	-	-	-	-
X - 14502	0.134305	0.225964	0.00136349	0.0215066	0.0517078	0.147661	2.104	367	26.7883	Unannotated	-	405.225	-	-	-	-
X - 14264	0.0966798	0.186588	0.00591809	0.027254	0.0477796	0.102314	3.64957	197	14.3796	Unannotated	-	258.182	-	-	-	-
X - 15608	0.0674733	0.0778976	0.00496809	0.0293586	0.0489626	0.0813661	1.81615	258	18.8321	Unannotated	-	330.204	-	-	-	-
X - 15853	0.0592227	0.0430105	0.002344	0.0326175	0.0485607	0.072976	0.39786	18	1.31387	Unannotated	-	286.178	-	-	-	-
X - 15854	0.0649403	0.0680847	0.00114158	0.0314023	0.0497251	0.0795464	1.53762	93	6.78832	Unannotated	-	300.193	-	-	-	-
X - 15856	0.0783193	0.100069	0.00285124	0.0274232	0.0493752	0.0926933	1.37525	23	1.67883	Unannotated	-	307.073	-	-	-	-
X - 16343	0.0772433	0.100418	0.00521769	0.0291627	0.048352	0.0899647	1.46358	143	10.438	Unannotated	-	278.115	-	-	-	-
X - 17739	0.0633711	0.0530371	0.000862527	0.032172	0.0523707	0.0783596	0.634532	20	1.45985	Unannotated	-	225.088	-	-	-	-
X - 22035	0.116909	0.242287	0.00156727	0.0304621	0.0507122	0.105954	4.33448	102	7.44526	Unannotated	-	225.088	-	-	-	-
X - 17749	0.0876548	0.130498	0.00215497	0.0304289	0.0505953	0.0957806	2.43479	6	0.437956	Unannotated	-	238.108	-	-	-	-
X - 17807	0.0777532	0.0865992	0.00129706	0.0288442	0.0520501	0.0954479	0.958789	5	0.364964	Unannotated	-	211.073	-	-	-	-
X - 17842	0.12165	0.189346	0.00923735	0.0351807	0.0577127	0.11929	1.95805	956	69.781	Unannotated	-	284.125	-	-	-	-
X - 17877	0.0635993	0.0493652	0.00272608	0.0315311	0.0504098	0.0808558	0.478807	75	5.47445	Unannotated	-	344.183	-	-	-	-
X - 22062	0.0642533	0.0565122	0.00307962	0.0303946	0.049284	0.0791495	0.474136	407	29.708	Unannotated	-	344.183	-	-	-	-
X - 17910	0.0606711	0.0459435	0.00470853	0.0312217	0.0491319	0.0753642	0.48339	152	11.0949	Unannotated	-	358.199	-	-	-	-
X - 17960	0.0664813	0.0594487	0.00172894	0.0287748	0.049889	0.0858723	0.655772	42	3.06569	Unannotated	-	357.215	-	-	-	-
X - 17969	0.0639572	0.0543121	0.00262908	0.029935	0.0509806	0.078951	0.497538	24	1.75182	Unannotated	-	330.204	-	-	-	-
X - 17984	0.0697611	0.0629157	0.0055072	0.033967	0.0529118	0.0867228	0.646105	514	37.5182	Unannotated	-	344.219	-	-	-	-
X - 17978	0.0592828	0.0401867	0.0048238	0.0352562	0.0489073	0.0716483	0.393019	218	15.9124	Unannotated	-	344.22	-	-	-	-
X - 18162	0.0932402	0.144281	0.00234	0.0273862	0.053798	0.103861	2.15619	560	40.8759	Unannotated	-	278.115	-	-	-	-
X - 18410	0.252133	0.452475	0.000162602	0.0176588	0.0581627	0.26306	4.19465	285	20.8029	Unannotated	-	305.07	-	-	-	-
X - 18889	0.0618545	0.0528672	0.00413731	0.03301	0.0503616	0.0733977	0.622469	238	17.3723	Unannotated	-	202.109	-	-	-	-
X - 19232	0.0851448	0.117036	0.00280676	0.03133	0.0502595	0.0903687	1.96381	3	0.218978	Unannotated	-	272.093	-	-	-	-
X - 19369	0.0651743	0.0592117	0.00299494	0.0291245	0.0488491	0.0829644	0.637752	87	6.35036	Unannotated	-	331.163	-	-	-	-
X - 19751	0.125751	0.212703	0.00337963	0.0239543	0.0582253	0.136211	2.69754	677	49.4161	Unannotated	-	363.178	-	-	-	-
X - 19763	0.0991625	0.153992	0.00207733	0.0344915	0.0548939	0.0949995	1.61322	186	13.5766	Unannotated	-	248.093	-	-	-	-
X - 19931	0.0714952	0.0810069	0.00282454	0.0276016	0.0474543	0.089073	1.26742	142	10.365	Unannotated	-	378.168	-	-	-	-
X - 19932	0.0589036	0.0503514	0.00604882	0.0300227	0.0444697	0.0709236	0.454913	885	64.5985	Unannotated	-	314.115	-	-	-	-
X - 22142	0.123212	0.180887	0.00193986	0.0237706	0.0568158	0.146912	1.88992	490	35.7664	Unannotated	-	377.193	-	-	-	-
X - 11612	0.0745314	0.0966927	0.00459619	0.0306682	0.0491114	0.0847878	1.53241	263	19.1971	Unannotated	-	283.068	-	-	-	-
X - 12680	0.14305	0.264874	0.00343502	0.0278828	0.051457	0.142593	3.17648	1	0.0729927	Unannotated	-	229.129	-	-	-	-
X - 13507	0.0923888	0.109868	0.00151221	0.0277203	0.0539445	0.11696	1.43094	5	0.364964	Unannotated	-	158.093	-	-	-	-
X - 13737	0.0673589	0.0843853	0.00610182	0.0353407	0.0495121	0.0732159	1.97022	120	8.75912	Unannotated	-	129.102	-	-	-	-
X - 17009	0.0942905	0.1687	0.00599185	0.0300849	0.0485514	0.0987147	2.4573	721	52.6277	Unannotated	-	267.073	-	-	-	-
X - 10457	0.0667168	0.0686937	0.00270468	0.0353257	0.0510324	0.0772378	1.26163	63	4.59854	Unannotated	-	261.144	-	-	-	-
X - 13504	0.233253	0.713632	0.00419948	0.025748	0.0580572	0.150768	7.66892	1172	85.5474	Unannotated	-	228.097	-	-	-	-
X - 12456	0.0688669	0.0614325	0.00204649	0.0305416	0.05138	0.0891556	0.645612	803	58.6131	Unannotated	-	427.216	-	-	-	-
X - 12101	0.0602966	0.0469961	0.00216712	0.0311375	0.0478772	0.0746396	0.466365	125	9.12409	Unannotated	-	164.074	-	-	-	-
X - 19299	0.276797	0.943804	0.00119842	0.0181316	0.0543628	0.177918	17.7382	313	22.8467	Unannotated	-	227.129	-	-	-	-
X - 19497	0.179986	0.576228	0.00183352	0.0242902	0.0535054	0.129324	9.16968	486	35.4745	Unannotated	-	227.129	-	-	-	-
X - 12097	0.10696	0.156242	0.00165623	0.0206964	0.0502245	0.126182	1.75535	543	39.635	Unannotated	-	174.124	-	-	-	-
X - 12096	0.113219	0.209519	0.000413911	0.0178863	0.0468717	0.126373	3.37831	150	10.9489	Unannotated	-	174.124	-	-	-	-
X - 12117	0.0791681	0.108688	0.00249182	0.0282062	0.0534236	0.09062	1.46643	55	4.0146	Unannotated	-	204.134	-	-	-	-
X - 12199	0.0748551	0.0781944	0.00209673	0.0313322	0.0492913	0.0870173	0.930156	54	3.94161	Unannotated	-	263.102	-	-	-	-
X - 12688	0.143765	0.221577	0.00113055	0.0183639	0.0603395	0.184748	2.4654	403	29.4161	Unannotated	-	203.139	-	-	-	-
X - 14838	0.0834651	0.101224	0.000499633	0.0274408	0.0518306	0.100086	1.29438	4	0.291971	Unannotated	-	141.066	-	-	-	-
X - 15666	0.077166	0.0821608	0.00374345	0.0311522	0.0518961	0.0945656	1.42928	91	6.64234	Unannotated	-	221.092	-	-	-	-
X - 17162	0.0851421	0.0872889	0.00201632	0.0323727	0.0577372	0.105305	1.36748	156	11.3869	Unannotated	-	593.333	-	-	-	-
X - 17303	0.071335	0.0804418	0.00117543	0.0296497	0.0500403	0.0829898	0.986547	271	19.781	Unannotated	-	176.072	-	-	-	-
X - 17335	0.0660349	0.0472132	0.00718407	0.035087	0.0533614	0.0834914	0.44162	571	41.6788	Unannotated	-	248.168	-	-	-	-
S-carboxymethyl-L-cysteine	0.0503235	0.136531	0	0	0	0.0436398	1.55086	801	58.4672	Xenobiotics	Drug	180.032	100002324	1080	C03727	-
X - 12026	0.107962	0.147618	0.000262601	0.00532046	0.0701247	0.14703	1.47158	441	32.1898	Unannotated	-	180.053	-	-	-	-
X - 12398	0.244815	0.637698	0.000525349	0.0282166	0.0561552	0.163861	6.43036	986	71.9708	Unannotated	-	222.081	-	-	-	-
X - 12906	0.0730026	0.0762702	0.00401832	0.0333542	0.0508345	0.0829324	0.846856	67	4.89051	Unannotated	-	158.046	-	-	-	-
X - 13255	0.095271	0.21459	0.00338909	0.0326989	0.0514158	0.0929354	3.65854	858	62.6277	Unannotated	-	367.104	-	-	-	-
X - 13703	0.11467	0.335011	0.00682372	0.0315663	0.055045	0.101965	5.10878	799	58.3212	Unannotated	-	367.104	-	-	-	-
X - 13723	0.0660843	0.0704391	0.00257067	0.0329646	0.0488126	0.0765534	0.940416	44	3.21168	Unannotated	-	211.062	-	-	-	-
X - 13729	0.13886	0.262461	0.0063821	0.0312008	0.0609421	0.136705	3.44882	656	47.8832	Unannotated	-	241.977	-	-	-	-
X - 17010	0.0711644	0.0750262	0.00425162	0.0325241	0.05446	0.0823556	0.848548	417	30.438	Unannotated	-	189.114	-	-	-	-
X - 17349	0.103223	0.28148	0.00128988	0.0238465	0.0515668	0.100547	5.87163	131	9.56204	Unannotated	-	367.104	-	-	-	-
X - 18059	0.0791221	0.0839183	0.00425008	0.0323	0.0541159	0.0917259	0.683028	516	37.6642	Unannotated	-	175.098	-	-	-	-
X - 18938	0.0841706	0.101162	0.00327236	0.0306807	0.0527627	0.0953164	1.08477	411	30	Unannotated	-	245.14	-	-	-	-
1-methylguanidine	0.0598971	0.0393032	0.00412286	0.033196	0.0504102	0.0735815	0.368993	50	3.64964	Amino Acid	Guanidino and Acetamido Metabolism	74.0713	100000715	10111	C02294	-
N-acetylglucosaminylasparagine	0.0709528	0.0872264	0.00125888	0.0323949	0.0510187	0.0824182	1.68749	8	0.583942	Carbohydrate	Aminosugar Metabolism	336.14	1215	123826	C04540	-
glucose	0.10188	0.134486	0.00162179	0.0213051	0.0524624	0.130288	1.64814	2	0.145985	Carbohydrate	Glycolysis, Gluconeogenesis, and Pyruvate Metabolism	225.062	572	79025	C00031	-
mannose	0.0811606	0.124043	0.0026018	0.028295	0.0513474	0.0916872	1.84772	20	1.45985	Carbohydrate	Fructose, Mannose and Galactose Metabolism	225.062	803	18950	C00159	-
X - 22835	0.0944484	0.158304	0.00180918	0.0229473	0.046783	0.103125	2.74296	219	15.9854	Unannotated	-	359.189	-	-	-	-
N-acetyltaurine	0.361179	0.760132	0.000648719	0.0148389	0.0545228	0.365053	6.97547	526	38.3942	Amino Acid	Methionine, Cysteine, SAM and Taurine Metabolism	166.018	100005466	159864	-	-
alpha-CEHC	0.0755898	0.0609425	0.00789113	0.0374217	0.0578196	0.101682	0.525017	1150	83.9416	Cofactors and Vitamins	Tocopherol Metabolism	277.144	100002206	9943542	-	-
leucylglutamine*	0.0877123	0.135529	0.0036413	0.0267541	0.0506074	0.0981477	2.62286	111	8.10219	Peptide	Dipeptide	260.161	100003183	4305457	-	-
fructose	0.106436	0.237204	0.00221666	0.0268073	0.0539107	0.102077	6.23277	7	0.510949	Carbohydrate	Fructose, Mannose and Galactose Metabolism	225.062	878	5984	C00095	-
3-methylurate*	0.0534172	0.119487	0	0	0.0202528	0.0620659	2.38894	590	43.0657	Xenobiotics	Xanthine Metabolism	181.037	100004049	11804	-	-
N1-methylinosine	0.0789778	0.0703932	0.00364338	0.0367035	0.0593275	0.0986377	0.667927	998	72.8467	Nucleotide	Purine Metabolism, (Hypo)Xanthine/Inosine containing	149.047	100001409	65095	-	-
dopamine 4-sulfate	0.0832114	0.116108	0.00479369	0.0336023	0.0536804	0.0940771	0.971253	1244	90.8029	Amino Acid	Tyrosine Metabolism	232.029	100006360	123932	C13691	-
pyrraline	0.137779	0.2252	0	0.0137762	0.0498001	0.185131	3.30277	6	0.437956	Xenobiotics	Food Component/Plant	253.119	100001767	122228	-	-
N-formylphenylalanine	0.0587753	0.0354084	0.00460296	0.0374877	0.0514929	0.0702686	0.484516	13	0.948905	Amino Acid	Tyrosine Metabolism	192.067	100006056	759256	-	-
N-acetylcitrulline	0.0597231	0.0402947	0.00675666	0.0355416	0.0504776	0.0700485	0.406913	181	13.2117	Amino Acid	Urea cycle; Arginine and Proline Metabolism	216.099	100001577	656979	C15532	-
N-acetylpyrraline	0.05455	0.125547	0	0	0.011101	0.0665937	2.84594	636	46.4234	Xenobiotics	Food Component/Plant	295.13	100006120	-	-	-
spermidine	0.101514	0.166873	0.000471149	0.0241836	0.0537207	0.109568	1.84577	2	0.145985	Amino Acid	Polyamine Metabolism	146.165	50	1102	C00315	-
acesulfame	0.471773	8.56738	0	0	0	0.0171265	309.661	888	64.8175	Xenobiotics	Food Component/Plant	161.987	100006203	36573	-	-
X - 23048	0.105328	0.201934	0.00246329	0.0268827	0.0526749	0.0973691	2.64138	1017	74.2336	Unannotated	-	138.019	-	-	-	-
N-acetylhistamine	0.143013	0.354444	5.44465e-05	0.00528241	0.0366302	0.124448	4.59434	189	13.7956	Amino Acid	Histidine Metabolism	154.097	100006123	69602	C05135	-
X - 23160	0.252308	0.554323	0.000700979	0.0101986	0.0556636	0.242029	7.08701	603	44.0146	Unannotated	-	471.242	-	-	-	-
X - 23173	0.0847175	0.10935	0.00354156	0.0309348	0.0508567	0.0918221	1.3221	109	7.9562	Unannotated	-	172.097	-	-	-	-
glycerophosphoglycerol	0.0678999	0.0596557	0.0016092	0.0302295	0.0540437	0.0876454	0.831151	9	0.656934	Lipid	Glycerolipid Metabolism	247.058	100001619	439964	C03274	-
X - 23188	0.0832528	0.109282	0.00158336	0.0305556	0.052937	0.097019	1.99726	249	18.1752	Unannotated	-	297.243	-	-	-	-
X - 23193	0.109758	0.206847	0.000662222	0.0213183	0.0466169	0.111053	3.37918	175	12.7737	Unannotated	-	209.053	-	-	-	-
X - 23195	0.0866489	0.140946	0.00198628	0.0244347	0.0482558	0.101276	3.03647	62	4.52555	Unannotated	-	226.037	-	-	-	-
X - 23196	0.0680243	0.0595281	0.00320124	0.0341899	0.0528397	0.0822788	0.973597	10	0.729927	Unannotated	-	217.108	-	-	-	-
X - 23308	0.0819969	0.102965	0.00086701	0.0236722	0.0469006	0.101554	1.26324	18	1.31387	Unannotated	-	191.096	-	-	-	-
X - 23369	0.0650718	0.0514735	0.00399176	0.0321809	0.0529224	0.0823011	0.551996	8	0.583942	Unannotated	-	188.035	-	-	-	-
X - 23428	0.0618573	0.0444557	0.00274482	0.0349442	0.050195	0.0759649	0.499074	107	7.81022	Unannotated	-	142.051	-	-	-	-
X - 23438	0.0562584	0.0288879	0.00416361	0.038194	0.0514581	0.066739	0.42741	8	0.583942	Unannotated	-	184.061	-	-	-	-
X - 23453	0.326645	0.816293	0.00223401	0.0252142	0.0596465	0.208509	8.18933	811	59.1971	Unannotated	-	161.082	-	-	-	-
X - 23462	0.0790467	0.0946457	0.004063	0.0338573	0.0514226	0.086721	1.23899	160	11.6788	Unannotated	-	243.123	-	-	-	-
X - 23469	0.0721197	0.0865651	0.00049	0.0290313	0.0507307	0.0856047	1.68101	87	6.35036	Unannotated	-	259.072	-	-	-	-
X - 23473	0.0694247	0.0650285	0.00728222	0.0336649	0.0513759	0.0791066	0.796619	510	37.2263	Unannotated	-	195.102	-	-	-	-
X - 23475	0.0600351	0.045755	0.00574964	0.0347682	0.0492292	0.0707232	0.808058	33	2.40876	Unannotated	-	211.097	-	-	-	-
X - 23482	0.0610353	0.0389489	0.00426291	0.0369303	0.0524489	0.072781	0.34608	37	2.70073	Unannotated	-	215.082	-	-	-	-
X - 23507	0.0647061	0.0515988	0.00115942	0.0345144	0.051134	0.0792087	0.654101	21	1.53285	Unannotated	-	186.077	-	-	-	-
X - 23581	0.0745735	0.086074	0.00188587	0.0302578	0.0521938	0.0889848	1.48507	42	3.06569	Unannotated	-	128.071	-	-	-	-
X - 23583	0.140482	0.324069	0.000573963	0.0151368	0.04791	0.133095	5.69676	40	2.91971	Unannotated	-	116.071	-	-	-	-
X - 23584	0.0691657	0.0805004	0.00274899	0.0266616	0.0491742	0.0848409	1.3677	584	42.6277	Unannotated	-	118.086	-	-	-	-
X - 23585	0.0651619	0.0620055	0.00033377	0.0193921	0.0496749	0.0925204	0.649532	7	0.510949	Unannotated	-	118.086	-	-	-	-
X - 23587	0.092239	0.122211	0.000265032	0.0207861	0.0511277	0.1172	1.44072	3	0.218978	Unannotated	-	132.102	-	-	-	-
X - 23600	0.0722227	0.0757799	0.00278923	0.0314386	0.0501109	0.0856553	0.940221	4	0.291971	Unannotated	-	229.098	-	-	-	-
X - 23637	0.0831597	0.142709	0.00144753	0.0327558	0.0516388	0.0822308	2.15036	41	2.9927	Unannotated	-	235.092	-	-	-	-
X - 23639	0.0839923	0.104511	0.00484715	0.0294622	0.0511243	0.0974464	1.37966	9	0.656934	Unannotated	-	134.081	-	-	-	-
X - 23644	0.669094	2.92489	0.000603471	0.0227903	0.0546431	0.181265	44.6181	421	30.7299	Unannotated	-	146.081	-	-	-	-
X - 23652	0.145831	0.382733	0.00103006	0.0289817	0.0531939	0.107297	6.34645	45	3.28467	Unannotated	-	171.076	-	-	-	-
X - 23655	0.0655654	0.0578964	0.000184444	0.0275168	0.0519182	0.0860159	0.690576	6	0.437956	Unannotated	-	110.06	-	-	-	-
X - 23657	0.140712	0.312313	0.000433081	0.0191069	0.0508795	0.137883	6.46748	64	4.67153	Unannotated	-	144.102	-	-	-	-
X - 12472	0.0613669	0.0512923	0.0030273	0.0310438	0.0486787	0.0741098	0.557996	182	13.2847	Unannotated	-	243.133	-	-	-	-
X - 23662	0.308891	0.672537	5.18001e-05	0.0110765	0.0559198	0.255467	8.38506	12	0.875912	Unannotated	-	159.149	-	-	-	-
X - 23665	0.0641803	0.0522871	0.00318914	0.0309911	0.0497059	0.0803399	0.557302	1	0.0729927	Unannotated	-	217.154	-	-	-	-
1-lignoceroyl-GPC (24:0)	0.195139	0.668057	0.00870809	0.0309076	0.052431	0.106577	9.69754	1011	73.7956	Lipid	Lysophospholipid	608.465	100002873	-	-	-
X - 23728	0.130328	0.22734	0.00244444	0.0241258	0.0580108	0.155707	2.68286	435	31.7518	Unannotated	-	143.081	-	-	-	-
X - 23729	0.0636959	0.0517272	0.00150167	0.0338393	0.0521506	0.0780715	0.581375	14	1.0219	Unannotated	-	140.034	-	-	-	-
X - 23732	0.321154	0.747606	0.000787528	0.0165048	0.0565965	0.246556	8.98042	461	33.6496	Unannotated	-	184.064	-	-	-	-
X - 23733	0.126547	0.232611	0.00397992	0.0306365	0.0509282	0.101106	3.76765	177	12.9197	Unannotated	-	191.066	-	-	-	-
X - 23734	0.0600699	0.0455301	0.00205486	0.0347412	0.0519582	0.0744685	0.641625	58	4.23358	Unannotated	-	174.076	-	-	-	-
X - 23738	0.0641522	0.0524162	0.00279451	0.0311419	0.0550751	0.0821133	1.05662	13	0.948905	Unannotated	-	176.091	-	-	-	-
X - 23744	0.0631026	0.0515798	0.00236	0.0317548	0.0502715	0.0778631	0.519091	123	8.9781	Unannotated	-	204.086	-	-	-	-
X - 23745	0.0641344	0.0717001	0.000746972	0.0128867	0.0477392	0.0867424	1.05856	178	12.9927	Unannotated	-	214.082	-	-	-	-
X - 23747	0.10709	0.15466	0.000490018	0.024857	0.0509196	0.120711	1.90942	0	0	Unannotated	-	230.186	-	-	-	-
X - 23748	0.0668777	0.0629628	0.00203189	0.0310725	0.0519266	0.0805707	0.57661	4	0.291971	Unannotated	-	182.082	-	-	-	-
X - 23752	0.0839482	0.110836	0.00179029	0.0284592	0.0518772	0.094887	2.22232	5	0.364964	Unannotated	-	411.363	-	-	-	-
X - 23753	0.0811739	0.104604	0.00069582	0.0287839	0.0520434	0.0933294	1.74802	1	0.0729927	Unannotated	-	413.378	-	-	-	-
X - 23764	0.102755	0.149136	0.00226373	0.0203378	0.0441362	0.116361	1.59428	110	8.0292	Unannotated	-	599.428	-	-	-	-
X - 23767	0.110535	0.155314	0.000833333	0.0260722	0.0524503	0.127688	1.46353	9	0.656934	Unannotated	-	303.171	-	-	-	-
X - 23776	0.104804	0.237578	0.000779903	0.0234454	0.0528184	0.102242	4.31283	23	1.67883	Unannotated	-	146.117	-	-	-	-
X - 23780	0.11757	0.220702	0.00209313	0.0247177	0.0516888	0.116215	2.89026	81	5.91241	Unannotated	-	144.102	-	-	-	-
X - 23782	0.0747279	0.0796092	0.0010848	0.0307163	0.0505293	0.0893434	0.877277	3	0.218978	Unannotated	-	349.273	-	-	-	-
X - 23787	0.0639855	0.0534985	0.00985789	0.031492	0.0510087	0.0820409	0.543535	1174	85.6934	Unannotated	-	383.153	-	-	-	-
X - 23911	0.0771913	0.110654	0.00255034	0.0307931	0.0513135	0.085381	1.50303	380	27.7372	Unannotated	-	283.104	-	-	-	-
X - 23919	0.0656981	0.0575144	0.001852	0.0273796	0.0517898	0.0877183	0.671288	139	10.146	Unannotated	-	208.062	-	-	-	-
X - 23922	0.0590585	0.0403924	0.00679402	0.0348764	0.0488598	0.07087	0.423237	121	8.83212	Unannotated	-	171.066	-	-	-	-
X - 23941	0.0935341	0.117724	0.00428308	0.0273275	0.0531403	0.114663	1.2453	584	42.6277	Unannotated	-	214.109	-	-	-	-
X - 23974	0.0670687	0.0611144	0.00695902	0.0348671	0.050819	0.0787413	1.05093	61	4.45255	Unannotated	-	197.118	-	-	-	-
dimethylglycine	0.0600292	0.0407091	0.00304204	0.0368855	0.05175	0.0712117	0.516995	13	0.948905	Amino Acid	Glycine, Serine and Threonine Metabolism	104.071	806	673	C01026	-
asparagine	0.148137	0.267642	0.00525445	0.0277618	0.0508201	0.133884	2.09225	0	0	Amino Acid	Alanine and Aspartate Metabolism	133.061	917	6267	C00152	-
cytidine	0.079091	0.0886652	0.00127169	0.0254408	0.0516536	0.0998846	0.808741	3	0.218978	Nucleotide	Pyrimidine Metabolism, Cytidine containing	244.093	827	6175	C00475	-
X - 24027	0.0577815	0.0327794	0.0133404	0.0369414	0.0506455	0.0690609	0.41964	9	0.656934	Unannotated	-	714.467	-	-	-	-
X - 24077	0.148256	0.345279	0.00233977	0.0246379	0.048894	0.122016	5.46153	56	4.08759	Unannotated	-	149.028	-	-	-	-
X - 24084	0.0653145	0.0532375	0.00516218	0.0317856	0.0526625	0.0804697	0.591583	80	5.83942	Unannotated	-	330.168	-	-	-	-
X - 24137	0.143548	0.313165	0.00361091	0.0272561	0.0616577	0.149463	4.97156	890	64.9635	Unannotated	-	207.078	-	-	-	-
X - 24177	0.112339	0.211439	0.00304348	0.0295512	0.0495292	0.099218	2.26614	116	8.46715	Unannotated	-	200.129	-	-	-	-
sitostanol	0.055663	0.0494061	0	0.023685	0.0478964	0.0750632	0.645691	103	7.51825	Xenobiotics	Food Component/Plant	399.399	100001983	15559396	C19644	-
glycosyl-N-stearoyl-sphingosine (d18:1/18:0)	0.107846	0.212295	0.00163506	0.0253881	0.0518999	0.114352	4.75524	318	23.2117	Lipid	Ceramides	728.604	100001882	-	-	-
X - 24212	0.097647	0.187968	0.00152584	0.0246403	0.0506108	0.10315	3.53252	27	1.9708	Unannotated	-	887.565	-	-	-	-
X - 24216	0.0922967	0.12945	0.00113312	0.0253241	0.0528613	0.110073	1.77878	5	0.364964	Unannotated	-	132.113	-	-	-	-
X - 24220	0.0627144	0.0485939	0.00161996	0.0320636	0.0511247	0.0781163	0.478264	1	0.0729927	Unannotated	-	153.041	-	-	-	-
X - 24228	0.102714	0.166401	0.00774234	0.0339455	0.050425	0.102586	1.35875	1282	93.5766	Unannotated	-	560.181	-	-	-	-
X - 24238	0.0568219	0.0326961	0.00550331	0.0382096	0.0504395	0.0676434	0.567266	5	0.364964	Unannotated	-	212.092	-	-	-	-
2-hydroxybutyrate/2-hydroxyisobutyrate	0.0844925	0.115026	0.00444267	0.0291072	0.0517956	0.0911673	1.40549	20	1.45985	Amino Acid	Glutathione Metabolism	103.04	100008928	-	-	-
X - 24246	0.460173	1.47086	0.00033929	0.0183272	0.050426	0.150025	19.212	51	3.72263	Unannotated	-	145.134	-	-	-	-
2-hydroxyglutarate	0.0770611	0.0824501	0.00226427	0.0300614	0.0517595	0.0928234	0.78036	4	0.291971	Lipid	Fatty Acid, Dicarboxylate	166.071	100002070	43	C02630	-
glycerophosphoinositol*	0.0966981	0.159393	0.00231593	0.0274432	0.0554463	0.104179	3.08795	20	1.45985	Lipid	Phospholipid Metabolism	335.074	100001621	167572	-	-
N-carbamoylalanine	0.0654808	0.0554357	0.00327279	0.0319163	0.0517764	0.0810949	0.760605	79	5.76642	Amino Acid	Alanine and Aspartate Metabolism	133.061	100006369	426409	-	-
sphingomyelin (d17:1/16:0, d18:1/15:0, d16:1/17:0)*	0.075141	0.0913461	0.00137629	0.0296071	0.0515469	0.0878825	1.5374	170	12.4088	Lipid	Sphingolipid Metabolism	689.559	100006314	-	-	-
palmitoyl dihydrosphingomyelin (d18:0/16:0)*	0.0867965	0.163593	0.00109205	0.0258387	0.0528051	0.0999826	4.97986	17	1.24088	Lipid	Sphingolipid Metabolism	705.591	100008954	9939965	-	-
1-palmitoyl-2-linoleoyl-GPI (16:0/18:2)	0.0827138	0.115488	0.00804705	0.0309118	0.0512078	0.0918873	1.03625	1145	83.5766	Lipid	Phosphatidylinositol (PI)	833.519	1528	-	-	-
gamma-tocopherol/beta-tocopherol	0.0550431	0.0310898	0.00139113	0.0355696	0.0498555	0.0670109	0.462894	7	0.510949	Cofactors and Vitamins	Tocopherol Metabolism	416.364	100008998	-	-	-
X - 24359	0.13968	0.206371	0.00293167	0.0261297	0.06469	0.167999	2.5166	767	55.9854	Unannotated	-	442.19	-	-	-	-
X - 24400	0.0607947	0.0438506	0.00388208	0.0352749	0.0503075	0.0726421	0.487424	192	14.0146	Unannotated	-	180.052	-	-	-	-
N-palmitoyl-sphinganine (d18:0/16:0)	0.0830909	0.0938111	0.00150135	0.0320664	0.0535549	0.104968	2.02651	0	0	Lipid	Sphingolipid Metabolism	540.535	100009028	5283572	-	-
sphingomyelin (d18:1/17:0, d17:1/18:0, d19:1/16:0)	0.0849393	0.101885	0.00157333	0.0292701	0.0511218	0.0989899	0.93425	125	9.12409	Lipid	Sphingolipid Metabolism	717.591	100008920	-	-	SM(d18:1/17:0)
PAHSA (16:0/OH-18:0)	0.126561	0.300554	0.00160506	0.0239885	0.0528099	0.118871	6.47663	289	21.0949	Lipid	Fatty Acid Hydroxyl Fatty Acid	556.53	100009050	-	-	-
palmitoyl-linoleoyl-glycerol (16:0/18:2) [1]*	0.100579	0.138358	0.00167774	0.0256867	0.0541828	0.116445	1.854	47	3.43066	Lipid	Diacylglycerol	610.54	100009052	9543695	-	-
palmitoyl-linoleoyl-glycerol (16:0/18:2) [2]*	0.0903657	0.104166	0.001169	0.0276619	0.053336	0.118748	0.905494	6	0.437956	Lipid	Diacylglycerol	610.54	100009055	-	-	-
X - 24408	0.076806	0.0790127	0.00178665	0.0247888	0.0514386	0.103272	0.916447	5	0.364964	Unannotated	-	177.087	-	-	-	-
X - 24410	0.112733	0.19638	0.00240219	0.02964	0.054705	0.119239	3.13445	1	0.0729927	Unannotated	-	116.07	-	-	-	-
X - 24413	0.389643	1.12411	0.000802222	0.0180603	0.0566288	0.239422	15.8215	318	23.2117	Unannotated	-	159.149	-	-	-	-
X - 24425	0.065667	0.0505731	0.00497918	0.0359793	0.0530255	0.079058	0.473372	2	0.145985	Unannotated	-	130.097	-	-	-	-
X - 24449	0.0689875	0.0801933	0.00360713	0.02852	0.0493492	0.0835832	1.23848	705	51.4599	Unannotated	-	305.145	-	-	-	-
X - 24455	0.0682958	0.0649752	0.00436199	0.0318018	0.0474714	0.0802516	0.737608	263	19.1971	Unannotated	-	237.087	-	-	-	-
X - 24456	0.0832103	0.0884206	0.00346821	0.029716	0.0547922	0.10274	0.909353	433	31.6058	Unannotated	-	237.087	-	-	-	-
nicotinamide adenine dinucleotide (NAD+)	0.137223	0.339393	0.0055502	0.0340881	0.0500154	0.0862679	2.85251	779	56.8613	Cofactors and Vitamins	Nicotinate and Nicotinamide Metabolism	662.102	1310	5893	C00003	-
X - 24466	0.091833	0.128449	0.00232663	0.0309645	0.0492	0.0950478	1.86871	265	19.3431	Unannotated	-	206.066	-	-	-	-
X - 24474	0.201688	0.478102	0.00469919	0.0335625	0.0505484	0.102589	5.67309	6	0.437956	Unannotated	-	146.081	-	-	-	-
isovalerylphenylalanine*	0.11205	0.203454	0.00617357	0.0263477	0.0456477	0.0967215	1.73441	1019	74.3796	Amino Acid	Tyrosine Metabolism	248.129	100009235	-	-	-
X - 24518	0.118712	0.225818	0.000585723	0.0158522	0.0635549	0.151005	4.68046	539	39.3431	Unannotated	-	204.134	-	-	-	-
X - 24545	0.0623916	0.0511102	0.00321502	0.0326008	0.049397	0.0757309	0.6717	247	18.0292	Unannotated	-	399.184	-	-	-	-
X - 24546	0.139116	0.227905	0.000131429	0.00855636	0.055371	0.17916	2.52679	375	27.3723	Unannotated	-	231.051	-	-	-	-
X - 24556	0.0639645	0.0527868	0.00209367	0.0330463	0.0518852	0.0792544	1.07734	10	0.729927	Unannotated	-	283.119	-	-	-	-
X - 24586	0.201143	0.397027	0.00147675	0.0219415	0.044872	0.165953	3.66844	145	10.5839	Unannotated	-	247.14	-	-	-	-
2-hydroxylaurate	0.0629054	0.0469613	0.00722095	0.0364243	0.0520001	0.0741913	0.673629	61	4.45255	Lipid	Fatty Acid, Monohydroxy	215.165	100008934	97783	-	-
ursodeoxycholate sulfate (1)	0.725556	1.82649	0.000237679	0.0138623	0.058885	0.416754	18.9702	577	42.1168	Lipid	Secondary Bile Acid Metabolism	235.118	100009261	-	-	-
cholate sulfate	0.183805	0.322079	0.000906966	0.00973989	0.0613126	0.208416	2.57961	740	54.0146	Lipid	Primary Bile Acid Metabolism	243.115	100006637	-	-	-
N1,N12-diacetylspermine	0.232969	0.591345	0.000827372	0.0138267	0.0411153	0.158584	11.1803	194	14.1606	Amino Acid	Polyamine Metabolism	287.244	100002132	132680	C03413	-
glutamine	0.0634794	0.0487176	0.00441055	0.034913	0.0495246	0.0776126	0.568417	1	0.0729927	Amino Acid	Glutamate Metabolism	147.076	563	5961	C00064	-
lactosyl-N-palmitoyl-sphingosine (d18:1/16:0)	0.142672	0.290059	0.00136209	0.0228514	0.0501608	0.126152	3.47187	36	2.62774	Lipid	Ceramides	862.625	100009030	-	-	-
glycosyl-N-palmitoyl-sphingosine (d18:1/16:0)	0.0895576	0.118768	0.00322545	0.0288528	0.0498121	0.0959854	1.68068	46	3.35766	Lipid	Ceramides	700.572	100009272	-	-	-
X - 24608	0.0650244	0.057949	0.00480529	0.0348611	0.0500572	0.0748691	0.67802	165	12.0438	Unannotated	-	174.056	-	-	-	-
X - 24658	0.158537	0.23598	0.0020676	0.0156513	0.0620356	0.217523	1.90791	779	56.8613	Unannotated	-	243.114	-	-	-	-
3-hydroxy-3-methylglutarate	0.115414	0.257575	0.00273951	0.0314535	0.0502639	0.0997394	4.82921	15	1.09489	Lipid	Mevalonate Metabolism	161.046	112	1662	C03761	-
X - 24682	0.125692	0.30293	0.00180492	0.0320791	0.0503854	0.100766	4.27165	315	22.9927	Unannotated	-	227.102	-	-	-	-
X - 24683	0.0782005	0.0906614	0.00352815	0.0306579	0.0552358	0.0882602	1.11386	10	0.729927	Unannotated	-	342.139	-	-	-	-
X - 24686	0.125891	0.272997	0.00452898	0.0276856	0.0519441	0.109525	3.7268	5	0.364964	Unannotated	-	224.113	-	-	-	-
X - 24699	0.324565	1.19947	0.00296896	0.0292193	0.0490339	0.100127	21.1594	102	7.44526	Unannotated	-	241.154	-	-	-	-
X - 24729	0.0769046	0.0878777	0.00255603	0.0259087	0.0472805	0.0968502	0.9048	93	6.78832	Unannotated	-	279.101	-	-	-	-
1,2-dilinoleoyl-GPE (18:2/18:2)*	0.0833332	0.100795	0.0103666	0.031991	0.0516919	0.0917337	1.19012	887	64.7445	Lipid	Phosphatidylethanolamine (PE)	740.523	100009217	9546812	-	-
X - 24738	1.21428	5.73564	0.000716623	0.015968	0.0574364	0.365225	131.341	511	37.2993	Unannotated	-	160.097	-	-	-	-
palmitoleoylcarnitine (C16:1)*	0.276316	0.864518	0.00288027	0.0224887	0.0551702	0.173399	15.638	416	30.365	Lipid	Fatty Acid Metabolism(Acyl Carnitine)	398.327	100009406	71464547	-	-
2-methylserine	0.0960518	0.133886	0.00176919	0.0329938	0.0510605	0.0970101	1.21031	200	14.5985	Amino Acid	Glycine, Serine and Threonine Metabolism	120.066	100009246	94309	C02115	-
3-hydroxyhexanoate	0.0783501	0.10886	0.00342965	0.0300351	0.0488318	0.0865353	2.13547	227	16.5693	Lipid	Fatty Acid, Monohydroxy	131.071	100006367	151492	-	-
2-acetamidobutanoate	0.0603989	0.085898	0	0	0.0369609	0.0789505	1.23071	347	25.3285	Xenobiotics	Bacterial/Fungal	144.067	100009237	306107	-	-
X - 24743	0.0719506	0.0746993	0.00482578	0.0324267	0.0492844	0.0793206	0.678489	697	50.8759	Unannotated	-	138.091	-	-	-	-
sedoheptulose	0.0675153	0.0557936	0.00243473	0.0300507	0.053215	0.0852325	0.510863	3	0.218978	Carbohydrate	Pentose Metabolism	228.108	100002619	5459879	-	-
2'-deoxycytidine 5'-monophosphate	0.107368	0.147486	0.00198877	0.0241371	0.0560945	0.126676	1.39291	426	31.0949	Nucleotide	Pyrimidine Metabolism, Cytidine containing	308.064	298	13945	C00239	-
thiamin (Vitamin B1)	0.0773672	0.189374	0.000780092	0.0331765	0.0521236	0.0781112	4.12701	13	0.948905	Cofactors and Vitamins	Thiamine Metabolism	265.112	873	1130	C00378	-
tryptophan	0.0649498	0.0544538	0.00282495	0.033153	0.0500485	0.078492	0.638329	2	0.145985	Amino Acid	Tryptophan Metabolism	205.097	565	6305	C00078	-
4-hydroxyphenylacetate	0.0907335	0.145202	0.00223373	0.0290107	0.049759	0.0958991	2.9002	4	0.291971	Amino Acid	Phenylalanine Metabolism	151.04	144	127	C00642	-
3-hydroxybutyrate (BHBA)	0.093055	0.127806	0.00226844	0.0259446	0.0532174	0.108977	2.04245	8	0.583942	Lipid	Ketone Bodies	103.04	254	441	C01089	-
3-methylglutarate/2-methylglutarate	0.061261	0.0460728	0.00309426	0.033226	0.0497986	0.0749628	0.55964	13	0.948905	Lipid	Fatty Acid, Dicarboxylate	145.051	100010834	-	-	-
X - 24753	0.146133	0.405554	0.000605222	0.0187041	0.0500088	0.141498	9.80373	86	6.27737	Unannotated	-	160.097	-	-	-	-
X - 20624	0.0872668	0.126813	0.00726095	0.0272824	0.0479184	0.0926333	1.09884	893	65.1825	Unannotated	-	242.049	-	-	-	-
X - 24763	0.065096	0.058812	0.00494364	0.0329952	0.0500899	0.0796497	1.01604	159	11.6058	Unannotated	-	128.07	-	-	-	-
X - 24766	0.103312	0.147929	0.00309017	0.0278725	0.0535536	0.118323	1.85455	4	0.291971	Unannotated	-	115.087	-	-	-	-
3-carboxyadipate	0.0742209	0.0852459	0.00147783	0.0285838	0.051668	0.0912252	1.4906	8	0.583942	Lipid	Fatty Acid, Dicarboxylate	189.041	100009325	222467	-	-
X - 24809	0.0803866	0.104704	0.00168818	0.0320049	0.0582156	0.0978394	1.81601	742	54.1606	Unannotated	-	217.155	-	-	-	-
X - 24810	0.141762	0.360882	0.001521	0.0217814	0.0511555	0.125834	6.5596	581	42.4088	Unannotated	-	407.137	-	-	-	-
X - 24811	0.056981	0.0367624	0.00418565	0.032972	0.0494116	0.0711491	0.351439	35	2.55474	Unannotated	-	228.087	-	-	-	-
X - 24829	0.0663527	0.0781091	0.00165075	0.0343008	0.0541493	0.0819415	2.21151	16	1.16788	Unannotated	-	198.077	-	-	-	-
X - 24831	0.0855358	0.119905	0.002277	0.0257333	0.0501097	0.0991316	2.16525	21	1.53285	Unannotated	-	188.078	-	-	-	-
X - 24832	0.0777148	0.127168	0.00225765	0.0239225	0.0432768	0.0886055	3.16881	261	19.0511	Unannotated	-	188.078	-	-	-	-
X - 24840	0.0880074	0.116222	0.00292824	0.0290759	0.0539117	0.10657	1.8766	350	25.5474	Unannotated	-	210.077	-	-	-	-
X - 24854	0.127884	0.220105	0.00190044	0.0244937	0.0565042	0.136749	2.6947	599	43.7226	Unannotated	-	307.086	-	-	-	-
X - 24855	0.0673887	0.0820004	0.00414029	0.0335247	0.0531702	0.0831809	2.44885	8	0.583942	Unannotated	-	198.077	-	-	-	-
1-palmitoyl-2-linoleoyl-digalactosylglycerol (16:0/18:2)*	0.0981433	0.207505	0.00168139	0.0306721	0.0515184	0.0889273	3.6394	9	0.656934	Lipid	Glycolipid Metabolism	934.646	100010874	-	-	-
1-linoleoyl-2-linolenoyl-digalactosylglycerol (18:2/18:3)*	0.105929	0.196051	0.00496216	0.0293333	0.0503338	0.101112	2.26921	329	24.0146	Lipid	Glycolipid Metabolism	956.63	100010872	-	-	-
1,2-dilinoleoyl-digalactosylglycerol (18:2/18:2)*	0.0989629	0.241307	0.0022928	0.0301639	0.0524817	0.0916854	6.22858	32	2.33577	Lipid	Glycolipid Metabolism	958.646	100010873	-	-	-
1,2-dilinoleoyl-galactosylglycerol (18:2/18:2)*	0.0882877	0.15875	0.00213514	0.0304912	0.051055	0.0874973	2.33601	38	2.77372	Lipid	Glycolipid Metabolism	796.593	100010879	6535011	-	-
1-palmitoyl-2-linoleoyl-galactosylglycerol (16:0/18:2)*	0.0755463	0.0947125	0.0018653	0.0306004	0.0505005	0.0861805	1.54221	44	3.21168	Lipid	Glycolipid Metabolism	772.593	100010893	-	-	-
hexanoylglutamine	0.0913311	0.112226	0.00146828	0.0243969	0.054913	0.117	0.9118	731	53.3577	Lipid	Fatty Acid Metabolism (Acyl Glutamine)	243.135	100001733	-	-	-
propionylglutamine	0.0658084	0.0610256	0.00183954	0.029408	0.0507391	0.0838689	0.727446	40	2.91971	Amino Acid	Glutamate Metabolism	203.103	100010846	-	-	-
palmitoyl-dihomo-linolenoyl-glycerol (16:0/20:3n3 or 6) [2]*	0.19454	0.454508	0.000509584	0.0163909	0.0502552	0.153049	4.25656	1047	76.4234	Lipid	Diacylglycerol	636.556	100010915	-	-	-
palmitoyl-oleoyl-glycerol (16:0/18:1) [2]*	0.0983149	0.139532	0.00155019	0.0297617	0.0545446	0.110651	1.99107	13	0.948905	Lipid	Diacylglycerol	612.556	100010917	-	C13861	-
oleoyl-oleoyl-glycerol (18:1/18:1) [1]*	0.156774	0.329477	0.00091676	0.0210191	0.0530159	0.134643	5.21423	220	16.0584	Lipid	Diacylglycerol	638.572	100010918	-	-	DG(18:1_18:1)
oleoyl-oleoyl-glycerol (18:1/18:1) [2]*	0.153695	0.292298	0.000303333	0.0180056	0.0543348	0.152265	3.2715	11	0.80292	Lipid	Diacylglycerol	638.572	100010919	-	-	-
linolenoyl-linolenoyl-glycerol (18:3/18:3) [2]*	0.90865	2.73991	0.00102079	0.0178755	0.0582483	0.305336	28.8404	53	3.86861	Lipid	Diacylglycerol	630.509	100010933	-	-	-
diacylglycerol (14:0/18:1, 16:0/16:1) [1]*	0.0793819	0.12064	0.00460552	0.0317655	0.0524887	0.0833759	1.26947	894	65.2555	Lipid	Diacylglycerol	584.525	100010934	-	-	-
diacylglycerol (14:0/18:1, 16:0/16:1) [2]*	0.0782738	0.097194	0.00527223	0.0299229	0.0508894	0.089302	1.04226	735	53.6496	Lipid	Diacylglycerol	584.525	100010935	-	-	-
linoleoyl-arachidonoyl-glycerol (18:2/20:4) [2]*	0.0635579	0.0591055	0.00376477	0.0339249	0.0492419	0.0760516	0.802174	268	19.562	Lipid	Diacylglycerol	658.54	100010923	-	-	-
palmitoyl-arachidonoyl-glycerol (16:0/20:4) [2]*	0.0826632	0.1031	0.00310042	0.0276637	0.0537643	0.0976092	1.22644	557	40.6569	Lipid	Diacylglycerol	634.54	100010925	-	-	-
linoleoyl-linolenoyl-glycerol (18:2/18:3) [1]*	0.230545	0.623673	0.00209954	0.0244817	0.0524132	0.135459	5.73892	87	6.35036	Lipid	Diacylglycerol	632.525	100010926	-	-	-
linoleoyl-linolenoyl-glycerol (18:2/18:3) [2]*	0.217916	0.504328	0.00168409	0.0214942	0.0514899	0.159073	5.33374	11	0.80292	Lipid	Diacylglycerol	632.525	100010927	-	-	-
palmitoyl-linolenoyl-glycerol (16:0/18:3) [2]*	0.18567	0.429419	0.00102232	0.0227251	0.0530102	0.130307	5.51104	87	6.35036	Lipid	Diacylglycerol	608.525	100010939	-	-	-
diacylglycerol (16:1/18:2 [2], 16:0/18:3 [1])*	0.105258	0.154393	0.00103295	0.0271437	0.0542093	0.109722	1.89205	37	2.70073	Lipid	Diacylglycerol	608.525	100010940	-	-	-
linoleoyl-linoleoyl-glycerol (18:2/18:2) [1]*	0.13371	0.227064	0.00032269	0.0218366	0.0529261	0.14312	3.22863	3	0.218978	Lipid	Diacylglycerol	634.54	100010941	-	-	-
linoleoyl-linoleoyl-glycerol (18:2/18:2) [2]*	0.168913	0.33847	0.000287977	0.0197825	0.0540441	0.162598	5.02475	20	1.45985	Lipid	Diacylglycerol	634.54	100010942	-	-	-
oleoyl-linolenoyl-glycerol (18:1/18:3) [2]*	0.168312	0.438467	0.00096363	0.0230827	0.0505798	0.125858	7.64684	257	18.7591	Lipid	Diacylglycerol	634.54	100010944	-	-	-
N-stearoyl-sphingosine (d18:1/18:0)*	0.106276	0.150074	0.00132821	0.0235059	0.0523012	0.136772	2.46316	9	0.656934	Lipid	Ceramides	566.551	1547	5283565	-	-
beta-alanine	0.0910963	0.145469	0.00247494	0.0296414	0.051286	0.0916884	2.29032	6	0.437956	Nucleotide	Pyrimidine Metabolism, Uracil containing	90.055	244	239	C00099	-
diacylglycerol (12:0/18:1, 14:0/16:1, 16:0/14:1) [2]*	0.28349	0.92139	0.00264873	0.0258385	0.0513689	0.159499	13.6094	1025	74.8175	Lipid	Diacylglycerol	556.494	100010959	-	-	-
gamma-glutamyl-alpha-lysine	0.0602101	0.0425383	0.00485696	0.0330767	0.050227	0.0754878	0.608921	57	4.16058	Peptide	Gamma-glutamyl Amino Acid	276.155	100010901	65254	-	-
2-oxoarginine*	0.0850214	0.099512	0.00112382	0.0254367	0.0510209	0.110371	1.19415	7	0.510949	Amino Acid	Urea cycle; Arginine and Proline Metabolism	174.087	100002784	558	C03771	-
cotinine	0.0535582	0.217604	0	0	0	0.00961897	3.3323	971	70.8759	Xenobiotics	Tobacco Metabolite	177.102	848	854019	-	-
adenine	0.12747	0.218315	0.00244035	0.0278733	0.0570529	0.128534	3.03967	0	0	Nucleotide	Purine Metabolism, Adenine containing	136.062	880	190	C00147	-
adenosine	0.120643	0.240136	0.00182667	0.0270788	0.0552725	0.114471	3.10766	7	0.510949	Nucleotide	Purine Metabolism, Adenine containing	268.104	798	60961	C00212	-
biotin	0.0549249	0.0406766	0.002988	0.0262149	0.0453287	0.0723081	0.363767	142	10.365	Cofactors and Vitamins	Biotin Metabolism	245.095	251	171548	C00120	-
caffeine	0.0803317	0.10032	0	0.019777	0.0490434	0.103042	1.60358	60	4.37956	Xenobiotics	Xanthine Metabolism	195.088	849	2519	C07481	-
glutamate	0.0554969	0.0276386	0.00672894	0.0376871	0.0515419	0.0686092	0.277626	3	0.218978	Amino Acid	Glutamate Metabolism	148.06	561	611	C00025	-
cytosine	0.0776788	0.0936836	0.00284832	0.0312356	0.0536199	0.0939023	1.29957	26	1.89781	Nucleotide	Pyrimidine Metabolism, Cytidine containing	112.05	881	597	C00380	-
lactosyl-N-nervonoyl-sphingosine (d18:1/24:1)*	0.151254	0.29762	0.00177352	0.0233358	0.0514379	0.143641	3.14551	298	21.7518	Lipid	Ceramides	972.735	100015620	-	-	-
OAHSA (18:1/OH-18:0)*	0.158927	0.34681	0.000342857	0.0231764	0.0559634	0.141244	6.45058	15	1.09489	Lipid	Fatty Acid Hydroxyl Fatty Acid	582.546	100015654	-	-	-
LAHSA (18:2/OH-18:0)*	0.126482	0.226611	0.00123429	0.025675	0.0533188	0.130433	3.40124	8	0.583942	Lipid	Fatty Acid Hydroxyl Fatty Acid	580.53	100015655	-	-	-
X - 24931	0.159369	0.480677	0.00322077	0.0235353	0.0497298	0.113824	5.93574	706	51.5328	Unannotated	-	648.38	-	-	-	-
deoxymugineic acid	0.229684	0.563871	0	0.0223237	0.0474063	0.12242	6.37679	94	6.86131	Xenobiotics	Food Component/Plant	305.134	100001816	-	-	-
glycerophosphoserine*	0.0952774	0.218851	0.00192889	0.0234912	0.0497068	0.101827	4.76507	91	6.64234	Lipid	Phospholipid Metabolism	260.053	100015666	3081457	-	-
sphingadienine*	0.117823	0.175271	0.000694726	0.0217663	0.0521515	0.142274	2.28451	48	3.50365	Lipid	Sphingolipid Metabolism	298.274	100015643	6449795	-	-
heptadecasphingosine (d17:1)	0.16097	0.301525	0.00176354	0.0180174	0.0511715	0.161116	3.00041	72	5.25547	Lipid	Sphingolipid Metabolism	286.274	100015724	5283557	-	C17 Sphingosine
hexadecasphingosine (d16:1)*	0.145275	0.260072	0.0025398	0.0193155	0.0510464	0.165892	3.76578	59	4.30657	Lipid	Sphingolipid Metabolism	272.258	100015723	-	-	-
ceramide (d18:1/14:0, d16:1/16:0)*	0.0848484	0.110336	0.00169691	0.0279477	0.0517309	0.103572	1.55772	6	0.437956	Lipid	Ceramides	510.488	100015735	-	-	-
ceramide (d18:1/17:0, d17:1/18:0)*	0.0854051	0.098404	0.00258787	0.0280419	0.0572047	0.109092	1.12311	327	23.8686	Lipid	Ceramides	552.535	100015737	-	-	-
ceramide (d16:1/24:1, d18:1/22:1)*	0.0944031	0.141006	0.000876364	0.024241	0.054536	0.120768	2.47258	336	24.5255	Lipid	Ceramides	620.598	100015727	-	-	-
ceramide (d18:2/24:1, d18:1/24:2)*	0.097004	0.159043	0.00151902	0.0204747	0.0478026	0.113621	3.57054	135	9.85401	Lipid	Ceramides	646.613	100015744	-	-	-
glycosyl-N-(2-hydroxynervonoyl)-sphingosine (d18:1/24:1(2OH))*	0.0896827	0.144149	0.00253926	0.0243937	0.0438898	0.0901399	2.47273	249	18.1752	Lipid	Ceramides	826.677	100015752	-	-	-
stearoyl-arachidonoyl-glycerol (18:0/20:4) [2]*	0.0909938	0.178379	0.00706	0.0270759	0.0468491	0.0938924	2.86209	953	69.562	Lipid	Diacylglycerol	662.572	100010950	-	-	-
argininate*	0.0740229	0.0858772	0.00322985	0.0312848	0.0518053	0.0841641	1.08036	6	0.437956	Amino Acid	Urea cycle; Arginine and Proline Metabolism	176.103	100002769	160437	-	-
sphingomyelin (d18:0/18:0, d19:0/17:0)*	0.0862452	0.111093	0.00351195	0.0263305	0.0530686	0.104444	1.36011	322	23.5036	Lipid	Sphingolipid Metabolism	733.622	100009027	-	-	-
sphingomyelin (d18:0/20:0, d16:0/22:0)*	0.0856641	0.0940176	0.00318712	0.0322618	0.054773	0.0999383	0.720303	857	62.5547	Lipid	Sphingolipid Metabolism	761.653	100015786	-	-	-
arabinose	0.120684	0.286718	0.00244044	0.0283034	0.051333	0.100568	4.15705	40	2.91971	Carbohydrate	Pentose Metabolism	195.051	828	66308	C00216	-
margaroylcarnitine*	0.0978541	0.171361	0.00193158	0.0209002	0.0432079	0.106875	2.0818	192	14.0146	Lipid	Fatty Acid Metabolism(Acyl Carnitine)	414.358	100004054	-	-	Heptadecanoyl carnitine
arachidoylcarnitine (C20)*	0.0763298	0.0891894	0.000587098	0.0290727	0.0515399	0.0899353	1.2135	34	2.48175	Lipid	Fatty Acid Metabolism(Acyl Carnitine)	456.405	100015833	-	-	-
behenoylcarnitine (C22)*	0.0716942	0.0709922	0.00143271	0.0291387	0.0504541	0.0871528	0.666523	37	2.70073	Lipid	Fatty Acid Metabolism(Acyl Carnitine)	484.436	100015832	-	-	-
lignoceroylcarnitine (C24)*	0.0608987	0.0387241	0.00477329	0.0370864	0.0513377	0.0743052	0.42295	17	1.24088	Lipid	Fatty Acid Metabolism(Acyl Carnitine)	512.467	100015834	-	-	CAR 24:0
cerotoylcarnitine (C26)*	0.0571394	0.0331109	0.00395164	0.0367795	0.0499449	0.0682602	0.388849	76	5.54745	Lipid	Fatty Acid Metabolism(Acyl Carnitine)	540.499	100015835	-	-	CAR 26:0
ximenoylcarnitine (C26:1)*	0.0583389	0.0346032	0.0104653	0.0379922	0.0504488	0.0696852	0.450402	229	16.7153	Lipid	Fatty Acid Metabolism(Acyl Carnitine)	538.483	100015836	-	-	-
eicosenoylcarnitine (C20:1)*	0.078075	0.0967672	0.000964977	0.0276759	0.052932	0.0914198	1.12628	10	0.729927	Lipid	Fatty Acid Metabolism(Acyl Carnitine)	454.389	100015838	-	-	(11Z)-eicoseneoylcarnitine
erucoylcarnitine (C22:1)*	0.078611	0.0914295	0.000923341	0.0281077	0.0518431	0.0946951	1.02802	43	3.13869	Lipid	Fatty Acid Metabolism(Acyl Carnitine)	482.42	100015841	-	-	-
nervonoylcarnitine (C24:1)*	0.0688369	0.0620382	0.00329415	0.0305233	0.0520901	0.0840519	0.671607	53	3.86861	Lipid	Fatty Acid Metabolism(Acyl Carnitine)	510.452	100015846	-	-	-
arachidoyl ethanolamide (20:0)*	0.0754875	0.0745118	0.00321817	0.0281916	0.0550476	0.0993532	1.00032	48	3.50365	Lipid	Endocannabinoid	356.352	100015853	3787294	-	-
behenoyl ethanolamide (22:0)*	0.0660517	0.0571336	0.00212696	0.0289503	0.0505952	0.0837975	0.468459	64	4.67153	Lipid	Endocannabinoid	384.384	100015854	3023585	-	-
lignoceroyl ethanolamide (24:0)*	0.0565628	0.034	0.00154163	0.0331459	0.0501783	0.0716966	0.339095	14	1.0219	Lipid	Endocannabinoid	412.415	100015855	-	-	-
nervonoyl ethanolamide (24:1)*	0.0603883	0.0388438	0.00526132	0.0340001	0.051558	0.0743395	0.300737	318	23.2117	Lipid	Endocannabinoid	410.399	100015857	-	-	-
hexadecasphinganine (d16:0)*	0.088635	0.109354	0.00290892	0.0283902	0.0514199	0.102952	0.95793	3	0.218978	Lipid	Sphingolipid Metabolism	274.274	100015865	656816	C13915	C16 Sphingosine
pantetheine	0.0793109	0.0892089	0.00189111	0.0253178	0.0514365	0.0997814	0.824757	70	5.10949	Cofactors and Vitamins	Pantothenate and CoA Metabolism	279.137	100001495	439322	C00831	-
ursocholate	0.767233	3.40421	0.00213854	0.0253672	0.0514789	0.199386	54.4469	5	0.364964	Lipid	Secondary Bile Acid Metabolism	407.28	100002913	-	-	-
isoursodeoxycholate	0.210741	0.599062	0.000636787	0.0227844	0.0508803	0.136315	8.10464	3	0.218978	Lipid	Secondary Bile Acid Metabolism	391.285	100002488	127601	C17662	-
4-acetamidobenzoate	0.0373314	0.0653043	0	0	0	0.0531178	0.685776	692	50.5109	Xenobiotics	Chemical	178.051	100009413	19266	D03836	-
beta-cryptoxanthin	0.0893108	0.128632	0	0.0253942	0.0507032	0.1036	1.6239	16	1.16788	Xenobiotics	Food Component/Plant	552.433	100001977	6384256	-	-
glycosyl ceramide (d18:1/20:0, d16:1/22:0)*	0.101077	0.153428	0.00333082	0.0267201	0.0531527	0.121104	2.27116	590	43.0657	Lipid	Ceramides	756.635	100015882	-	-	-
eicosanoylsphingosine (d20:1)*	0.083001	0.0893833	0.00178259	0.0299818	0.0531505	0.103603	0.917878	19	1.38686	Lipid	Ceramides	328.321	100015870	-	-	-
carotene diol (1)	0.0609761	0.0418006	0	0.0353188	0.0518656	0.0739285	0.467626	5	0.364964	Xenobiotics	Food Component/Plant	568.428	100015966	-	-	-
carotene diol (2)	0.0665207	0.0611516	0	0.0339103	0.0515192	0.0795216	0.897199	4	0.291971	Xenobiotics	Food Component/Plant	568.428	100015967	-	-	-
carotene diol (3)	0.0611132	0.0572396	0	0.0277243	0.0479061	0.0770177	0.766827	110	8.0292	Xenobiotics	Food Component/Plant	568.428	100015968	-	-	-
hexadecatrienoate (16:3n3)	0.17598	0.615766	0.00176926	0.022589	0.0477802	0.12719	10.6819	106	7.73723	Lipid	Polyunsaturated Fatty Acid (n3 and n6)	249.186	100009393	5312428	-	-
hexadecadienoate (16:2n6)	0.0794409	0.0974956	0.00169759	0.028744	0.0527062	0.0927425	1.71778	3	0.218978	Lipid	Polyunsaturated Fatty Acid (n3 and n6)	251.202	100009394	-	-	-
N-trimethyl 5-aminovalerate	0.060268	0.0482941	0.000962528	0.030413	0.052683	0.0769068	0.662446	4	0.291971	Amino Acid	Lysine Metabolism	160.133	100015962	-	-	-
N('1)-acetylspermidine	0.126254	0.204348	0.000261061	0.0187822	0.0515718	0.134224	2.11969	9	0.656934	Amino Acid	Polyamine Metabolism	188.176	187	496	C00612	-
N-2-hydroxypalmitoyl-sphingosine (d18:1/16:0(2OH))	0.0697093	0.0727749	0.00100095	0.0281191	0.0503836	0.0883634	1.11	14	1.0219	Lipid	Sphingolipid Metabolism	554.514	100015642	-	-	-
X - 24945	0.103638	0.148328	0.00165154	0.0229002	0.0588159	0.138635	1.74129	902	65.8394	Unannotated	-	367.249	-	-	-	-
X - 24947	0.0914527	0.101278	0.00390467	0.0275406	0.0626174	0.121516	1.02568	900	65.6934	Unannotated	-	387.185	-	-	-	-
glycine	0.0679046	0.0660042	0.00345579	0.035141	0.0499537	0.0799556	0.853712	4	0.291971	Amino Acid	Glycine, Serine and Threonine Metabolism	76.0393	340	750	C00037	-
histidine	0.0664195	0.0582125	0.00486123	0.032855	0.0493891	0.0811826	0.588273	3	0.218978	Amino Acid	Histidine Metabolism	154.062	355	6274	C00135	-
nicotinamide	0.205985	0.407727	0.0014989	0.0270958	0.0498435	0.168986	4.21765	0	0	Cofactors and Vitamins	Nicotinate and Nicotinamide Metabolism	123.055	432	936	C00153	-
leucine	0.0586292	0.0409132	0.007624	0.0341116	0.0485144	0.0715293	0.550432	6	0.437956	Amino Acid	Leucine, Isoleucine and Valine Metabolism	132.102	397	6106	C00123	-
dihydroorotate	0.0885165	0.168532	0.00409574	0.0290477	0.0520442	0.0924933	3.83088	306	22.3358	Nucleotide	Pyrimidine Metabolism, Orotate containing	157.025	923	648	C00337	-
uracil	0.0615653	0.0447147	0.00314569	0.0331301	0.0513558	0.0775542	0.544006	3	0.218978	Nucleotide	Pyrimidine Metabolism, Uracil containing	111.02	825	1174	C00106	-
uridine	0.0731025	0.0723958	0.00149396	0.0280925	0.0524828	0.0947364	0.79	6	0.437956	Nucleotide	Pyrimidine Metabolism, Uracil containing	243.062	535	6029	C00299	-
tryptamine	0.262693	1.04785	0.00255522	0.0215285	0.0520353	0.163323	20.4319	358	26.1314	Amino Acid	Tryptophan Metabolism	161.107	1095	1150	C00398	-
2-aminoadipate	0.0688452	0.0642054	0.00327022	0.0324726	0.0524137	0.0835272	0.811023	147	10.7299	Amino Acid	Lysine Metabolism	160.061	381	469	C00956	-
cholesterol	0.119084	0.165399	0.00232906	0.0245206	0.0549207	0.1426	1.50737	0	0	Lipid	Sterol	369.352	266	11025495	C00187	-
phenylalanine	0.062158	0.049979	0.00470732	0.0331276	0.0485411	0.0741363	0.56205	3	0.218978	Amino Acid	Phenylalanine Metabolism	166.086	460	6140	C00079	-
* Metabolon is confident in its identity, altough it has not officially been confirmed with a standard

## Sheet: S2_blood_metabolites
biochemical_name	short_name	mean	sd	p0	p25	p50	p75	p100	super_pathway	sub_pathway	measured_in_stool**
acetylornithine	ac.orn	0.866067	0.681	0.0830565	0.445488	0.706532	1.0611	6.97964	Amino Acid	Biogenic Amines	1
asymmetric dimethylarginine	adma	0.508137	0.130672	0.190022	0.417817	0.488369	0.580562	1.22039	Amino Acid	Biogenic Amines	0
alanine	ala	354.677	81.4583	164.502	298.046	344.458	405.609	808.888	Amino Acid	-	1
alpha-aminoadipic acid	alpha.aaa	0.530794	0.201902	0.142565	0.389028	0.493913	0.63698	2.3732	Amino Acid	Biogenic Amines	0
arginine	arg	114.352	20.5313	58.0497	100.134	112.745	126.791	195.514	Amino Acid	-	1
asparagine	asn	44.2817	7.49715	27.7494	39.088	43.6071	48.9731	76.2803	Amino Acid	-	1
aspartate	asp	23.9358	6.42707	5.70605	19.6911	22.948	27.3666	79.6279	Amino Acid	-	1
carnitine (free)	c0	35.7877	8.21033	13.7774	30.1824	35.185	40.8464	79.1306	Acyl Carnitine	-	1
decanoylcarnitine (= caprylcarnitine)	c10	0.348372	0.175774	0.10337	0.23722	0.31	0.408513	2.48682	Acyl Carnitine	-	0
decenoylcarnitine	c10.1	0.145915	0.0528405	0.0564567	0.110036	0.135971	0.170282	0.605976	Acyl Carnitine	-	0
dodecanoylcarnitine (= laurylcarnitine)	c12	0.157386	0.0649721	0.0507757	0.114248	0.144736	0.187866	0.67428	Acyl Carnitine	-	0
dodecenoylcarnitine	c12.1	0.150538	0.0599334	0.0473216	0.110482	0.137473	0.178533	0.625122	Acyl Carnitine	-	0
tetradecanoylcarnitine (= myristylcarnitine)	c14	0.0510756	0.0166805	0.0215978	0.0391264	0.0483327	0.0591668	0.148216	Acyl Carnitine	-	0
tetradecenoylcarnitine (= myristoleylcarnitine)	c14.1	0.105651	0.047938	0.024124	0.0729149	0.0959452	0.127184	0.466355	Acyl Carnitine	-	1
hydroxytetradecenoylcarnitine (= hydroxymyristoleylcarnitine)	c14.1.oh	0.017027	0.00531984	0.0062522	0.0131594	0.0159631	0.019665	0.0486575	Acyl Carnitine	-	0
tetradecadienoylcarnitine	c14.2	0.034737	0.0159311	0.00592838	0.0239244	0.0313486	0.0423654	0.182449	Acyl Carnitine	-	0
hydroxytetradecadienoylcarnitine	c14.2.oh	0.00997778	0.002526	0.0027734	0.00823616	0.0097069	0.0113642	0.0241361	Acyl Carnitine	-	0
hexadecanoylcarnitine (= palmitoylcarnitine)	c16	0.13533	0.0354972	0.0447591	0.110599	0.132011	0.15726	0.27787	Acyl Carnitine	-	1
hydroxyhexadecenoylcarnitine (= hydroxypalmitoleylcarnitine)	c16.1.oh	0.0112642	0.00325897	0.00341379	0.00891991	0.0109021	0.0128843	0.0294952	Acyl Carnitine	-	0
hexadecadienoylcarnitine	c16.2	0.0111511	0.0035632	0.0038962	0.00881283	0.010645	0.0129549	0.0390146	Acyl Carnitine	-	0
octadecanoylcarnitine (= stearylcarnitine)	c18	0.0560127	0.0161904	0.019049	0.0445249	0.054906	0.0656876	0.125766	Acyl Carnitine	-	2
octadecenoylcarnitine (= oleylcarnitine)	c18.1	0.151239	0.0439019	0.0466074	0.120291	0.146543	0.175076	0.393224	Acyl Carnitine	-	2
octadecadienoylcarnitine (= linoleylcarnitine)	c18.2	0.045798	0.0142544	0.0172979	0.0361784	0.0438092	0.0533329	0.126038	Acyl Carnitine	-	2
acetylcarnitine	c2	7.65708	2.62218	2.25094	5.73576	7.18336	9.07271	22.1072	Acyl Carnitine	-	0
propionylcarnitine	c3	0.395815	0.14436	0.126595	0.302936	0.37313	0.455448	2.51557	Acyl Carnitine	-	0
hydroxybutyrylcarnitine (malonylcarnitine)	c3.dc..c4.oh.	0.0501863	0.0218366	0.0216389	0.0387016	0.0454893	0.0550598	0.375737	Acyl Carnitine	-	0
butyrylcarnitine/isobutyrylcarnitine	c4	0.227808	0.108774	0.0514813	0.161501	0.202527	0.259329	1.17065	Acyl Carnitine	-	0
butenoylcarnitine	c4.1	0.0367102	0.00656201	0.0193925	0.0325306	0.036099	0.0400009	0.0733692	Acyl Carnitine	-	0
isovalerylcarnitine/2-methylbutyrylcarnitine/valerylcarnitine	c5	0.13763	0.0486049	0.0447144	0.106256	0.131237	0.16	0.859641	Acyl Carnitine	-	0
pimelylcarnitine	c7.dc	0.0496579	0.0175815	0.0165286	0.0371284	0.046831	0.0590388	0.190997	Acyl Carnitine	-	0
octanoylcarnitine (= caprylylcarnitine)	c8	0.234811	0.121475	0.0807062	0.166972	0.210236	0.26435	1.87517	Acyl Carnitine	-	0
nonanoylcarnitine (= pelargonylcarnitine)	c9	0.0395552	0.0196512	0.010315	0.0263303	0.0350872	0.0464057	0.175757	Acyl Carnitine	-	0
citrulline	cit	34.4501	9.40689	9.9719	28.0061	33.4696	39.6224	94.0343	Amino Acid	-	1
creatinine	creatinine	82.2419	18.2918	44.5233	70.255	79.735	90.9036	223.397	Amino Acid	Biogenic Amines	1
glutamine	gln	574.942	87.815	313.83	514.805	567.999	632.744	979.142	Amino Acid	-	1
glutamate	glu	64.6132	26.3602	14.1959	44.4363	60.7729	79.8378	225.379	Amino Acid	-	1
glycine	gly	267.619	72.3182	119.303	217.299	255.187	298.686	668.847	Amino Acid	-	1
Hexoses (including glucose)	h1	4948.47	1043.19	2760.12	4368.5	4773.52	5250.76	14637.8	Carbohydrate	Monosaccharides	1
histidine	his	83.9233	12.2156	47.1694	75.4154	83.5173	91.5075	153.862	Amino Acid	-	1
isoleucine	ile	70.8381	17.7249	31.6798	58.2766	68.4897	80.7563	187.503	Amino Acid	-	1
kynurenine	kynurenine	2.82775	0.791117	1.0047	2.28065	2.71707	3.22128	8.42602	Amino Acid	Biogenic Amines	1
leucine	leu	135.79	28.4059	64.4675	115.988	132.497	152.34	294.068	Amino Acid	-	1
lysine	lys	147.55	20.8581	80.4978	132.984	145.744	158.992	240.747	Amino Acid	-	1
lysophosphatidylcholine with acyl residue c16:0	lysopc.a.c16.0	62.209	13.6861	23.9656	52.6765	61.0591	71.1486	113.698	Lipid	Lysophosphatidylcholines	0
lysophosphatidylcholine with acyl residue c16:1	lysopc.a.c16.1	2.42602	0.868391	0.84754	1.85741	2.29563	2.79706	7.92578	Lipid	Lysophosphatidylcholines	0
lysophosphatidylcholine with acyl residue c17:0	lysopc.a.c17.0	1.25274	0.370152	0.357877	0.990514	1.23139	1.4904	2.96047	Lipid	Lysophosphatidylcholines	0
lysophosphatidylcholine with acyl residue c18:0	lysopc.a.c18.0	17.1282	4.3817	4.66064	14.2391	16.7314	19.741	33.8496	Lipid	Lysophosphatidylcholines	0
lysophosphatidylcholine with acyl residue c18:1	lysopc.a.c18.1	14.9685	4.69849	4.09382	11.7669	14.3341	17.4303	43.5369	Lipid	Lysophosphatidylcholines	0
lysophosphatidylcholine with acyl residue c18:2	lysopc.a.c18.2	19.4219	6.92293	5.60157	14.5875	18.2083	23.0175	56.1566	Lipid	Lysophosphatidylcholines	0
lysophosphatidylcholine with acyl residue c20:3	lysopc.a.c20.3	1.73221	0.547752	0.530053	1.35816	1.66094	2.02357	4.9629	Lipid	Lysophosphatidylcholines	0
lysophosphatidylcholine with acyl residue c20:4	lysopc.a.c20.4	4.90142	1.64103	1.67159	3.73039	4.66858	5.80926	13.1729	Lipid	Lysophosphatidylcholines	0
methionine	met	23.69	4.8632	12.1826	20.4659	23.2312	26.2953	60.0396	Amino Acid	-	1
methionine-sulfoxide	met.so	0.601495	0.17521	0.274912	0.487182	0.574798	0.6818	2.62473	Amino Acid	Biogenic Amines	0
ornithine	orn	67.5745	13.7981	26.8571	58.4408	67.172	75.5039	126.029	Amino Acid	-	1
phosphatidylcholine with diacyl residue sum c28:1	pc.aa.c28.1	2.86885	0.745356	0.758888	2.33275	2.77808	3.31246	6.47934	Lipid	Phosphatidylcholines	0
phosphatidylcholine with diacyl residue sum c30:0	pc.aa.c30.0	3.90958	1.29882	0.823645	2.97568	3.73809	4.63947	9.92287	Lipid	Phosphatidylcholines	0
phosphatidylcholine with diacyl residue sum c32:0	pc.aa.c32.0	12.6418	2.79776	3.38809	10.7272	12.3918	14.2392	24.6282	Lipid	Phosphatidylcholines	0
phosphatidylcholine with diacyl residue sum c32:1	pc.aa.c32.1	20.7081	10.6285	4.01295	13.6779	18.3525	24.7029	100.616	Lipid	Phosphatidylcholines	0
phosphatidylcholine with diacyl residue sum c32:2	pc.aa.c32.2	3.67248	1.67955	0.000587912	2.48199	3.41521	4.49101	11.5921	Lipid	Phosphatidylcholines	0
phosphatidylcholine with diacyl residue sum c32:3	pc.aa.c32.3	0.412479	0.121403	0.110557	0.326085	0.395625	0.476184	0.998966	Lipid	Phosphatidylcholines	0
phosphatidylcholine with diacyl residue sum c34:1	pc.aa.c34.1	205.371	52.0582	58.5595	169.871	198.081	233.484	467.873	Lipid	Phosphatidylcholines	0
phosphatidylcholine with diacyl residue sum c34:2	pc.aa.c34.2	354.699	68.5922	103.483	310.002	350.515	396.743	598.303	Lipid	Phosphatidylcholines	0
phosphatidylcholine with diacyl residue sum c34:3	pc.aa.c34.3	15.9628	5.22665	3.63146	12.4256	15.1149	18.6467	59.5152	Lipid	Phosphatidylcholines	0
phosphatidylcholine with diacyl residue sum c34:4	pc.aa.c34.4	1.78245	0.661241	0.331091	1.29957	1.70508	2.16988	5.265	Lipid	Phosphatidylcholines	0
phosphatidylcholine with diacyl residue sum c36:1	pc.aa.c36.1	42.5278	11.9263	10.803	34.3027	40.9392	48.8821	104.031	Lipid	Phosphatidylcholines	0
phosphatidylcholine with diacyl residue sum c36:2	pc.aa.c36.2	203.686	44.8977	64.3206	173.661	200.689	229.638	442.713	Lipid	Phosphatidylcholines	0
phosphatidylcholine with diacyl residue sum c36:3	pc.aa.c36.3	122.67	27.7438	37.2648	104.634	120.979	138.221	259.22	Lipid	Phosphatidylcholines	0
phosphatidylcholine with diacyl residue sum c36:4	pc.aa.c36.4	184.18	45.0562	50.4135	151.731	180.057	213.315	384.917	Lipid	Phosphatidylcholines	0
phosphatidylcholine with diacyl residue sum c36:5	pc.aa.c36.5	27.1334	12.8061	4.96442	18.6903	24.7158	32.0867	115.516	Lipid	Phosphatidylcholines	0
phosphatidylcholine with diacyl residue sum c36:6	pc.aa.c36.6	0.7656	0.313839	0.148815	0.532414	0.714568	0.925231	2.32467	Lipid	Phosphatidylcholines	0
phosphatidylcholine with diacyl residue sum c38:0	pc.aa.c38.0	2.67628	0.791768	0.754704	2.11196	2.56736	3.166	6.86842	Lipid	Phosphatidylcholines	0
phosphatidylcholine with diacyl residue sum c38:1	pc.aa.c38.1	1.31381	0.364111	0.371929	1.06568	1.28434	1.50803	4.02879	Lipid	Phosphatidylcholines	0
phosphatidylcholine with diacyl residue sum c38:3	pc.aa.c38.3	41.3153	10.7713	12.9907	33.5877	40.3274	47.2848	78.7135	Lipid	Phosphatidylcholines	0
phosphatidylcholine with diacyl residue sum c38:4	pc.aa.c38.4	97.9304	25.6435	27.6261	79.1822	96.2853	112.947	231.486	Lipid	Phosphatidylcholines	0
phosphatidylcholine with diacyl residue sum c38:5	pc.aa.c38.5	51.5335	12.971	14.3326	42.2395	50.0252	59.4483	127.526	Lipid	Phosphatidylcholines	0
phosphatidylcholine with diacyl residue sum c38:6	pc.aa.c38.6	68.2246	20.1651	12.3796	54.3115	65.5017	79.4759	161.809	Lipid	Phosphatidylcholines	0
phosphatidylcholine with diacyl residue sum c40:2	pc.aa.c40.2	0.308014	0.0841473	0.117559	0.256326	0.297569	0.343138	1.09206	Lipid	Phosphatidylcholines	0
phosphatidylcholine with diacyl residue sum c40:3	pc.aa.c40.3	0.575643	0.138762	0.183203	0.485836	0.559522	0.647542	1.83031	Lipid	Phosphatidylcholines	0
phosphatidylcholine with diacyl residue sum c40:4	pc.aa.c40.4	3.13168	0.892486	1.03353	2.52222	3.00856	3.62469	7.93406	Lipid	Phosphatidylcholines	0
phosphatidylcholine with diacyl residue sum c40:5	pc.aa.c40.5	9.49207	2.66855	3.05461	7.60889	9.14569	11.0219	24.1238	Lipid	Phosphatidylcholines	0
phosphatidylcholine with diacyl residue sum c40:6	pc.aa.c40.6	22.1029	7.06377	4.48271	17.0321	21.0284	26.1868	57.0528	Lipid	Phosphatidylcholines	0
phosphatidylcholine with diacyl residue sum c42:0	pc.aa.c42.0	0.46782	0.139838	0.147312	0.37139	0.446112	0.545508	1.18498	Lipid	Phosphatidylcholines	0
phosphatidylcholine with diacyl residue sum c42:1	pc.aa.c42.1	0.248541	0.0668384	0.0842067	0.201324	0.23943	0.286195	0.603293	Lipid	Phosphatidylcholines	0
phosphatidylcholine with diacyl residue sum c42:2	pc.aa.c42.2	0.222376	0.0567839	0.0914646	0.183987	0.212975	0.250933	0.67941	Lipid	Phosphatidylcholines	0
phosphatidylcholine with diacyl residue sum c42:4	pc.aa.c42.4	0.180367	0.0394743	0.0686161	0.153128	0.177621	0.203467	0.344641	Lipid	Phosphatidylcholines	0
phosphatidylcholine with diacyl residue sum c42:5	pc.aa.c42.5	0.375351	0.109241	0.138029	0.307545	0.358988	0.42489	1.32226	Lipid	Phosphatidylcholines	0
phosphatidylcholine with diacyl residue sum c42:6	pc.aa.c42.6	0.309232	0.0978192	0.113128	0.243806	0.294461	0.35418	0.979469	Lipid	Phosphatidylcholines	0
phosphatidylcholine with acyl-alkyl residue sum c30:0	pc.ae.c30.0	0.405196	0.120825	0.142571	0.319492	0.387627	0.479795	1.02507	Lipid	Phosphatidylcholines	0
phosphatidylcholine with acyl-alkyl residue sum c32:1	pc.ae.c32.1	2.65839	0.625431	0.86752	2.23817	2.58561	3.02874	5.32728	Lipid	Phosphatidylcholines	0
phosphatidylcholine with acyl-alkyl residue sum c32:2	pc.ae.c32.2	0.701586	0.178614	0.273611	0.57991	0.676475	0.802194	1.64548	Lipid	Phosphatidylcholines	0
phosphatidylcholine with acyl-alkyl residue sum c34:0	pc.ae.c34.0	1.26894	0.35586	0.261915	1.01175	1.22374	1.48272	3.06274	Lipid	Phosphatidylcholines	0
phosphatidylcholine with acyl-alkyl residue sum c34:1	pc.ae.c34.1	8.45144	2.0024	1.86235	7.07068	8.21246	9.5866	16.6946	Lipid	Phosphatidylcholines	0
phosphatidylcholine with acyl-alkyl residue sum c34:2	pc.ae.c34.2	10.1319	2.89246	2.6776	8.10249	9.83982	11.7574	24.5658	Lipid	Phosphatidylcholines	0
phosphatidylcholine with acyl-alkyl residue sum c34:3	pc.ae.c34.3	6.1547	1.94069	0.998213	4.7702	5.94286	7.25732	15.3675	Lipid	Phosphatidylcholines	0
phosphatidylcholine with acyl-alkyl residue sum c36:0	pc.ae.c36.0	0.960224	0.221779	0.289139	0.809488	0.935423	1.0784	2.44529	Lipid	Phosphatidylcholines	0
phosphatidylcholine with acyl-alkyl residue sum c36:1	pc.ae.c36.1	6.42907	1.58338	1.38305	5.31352	6.31743	7.31799	13.0714	Lipid	Phosphatidylcholines	0
phosphatidylcholine with acyl-alkyl residue sum c36:2	pc.ae.c36.2	11.5617	3.14977	2.81653	9.33496	11.3315	13.4708	30.1584	Lipid	Phosphatidylcholines	0
phosphatidylcholine with acyl-alkyl residue sum c36:3	pc.ae.c36.3	6.1072	1.65352	1.57972	4.97315	5.97006	7.099	13.3316	Lipid	Phosphatidylcholines	0
phosphatidylcholine with acyl-alkyl residue sum c36:4	pc.ae.c36.4	15.2041	4.49287	4.67572	12.0544	14.7187	17.521	38.5276	Lipid	Phosphatidylcholines	0
phosphatidylcholine with acyl-alkyl residue sum c36:5	pc.ae.c36.5	11.375	3.16148	3.47166	9.19535	10.9257	13.2024	25.6953	Lipid	Phosphatidylcholines	0
phosphatidylcholine with acyl-alkyl residue sum c38:0	pc.ae.c38.0	2.19627	0.718928	0.500066	1.7051	2.07429	2.55278	6.54876	Lipid	Phosphatidylcholines	0
phosphatidylcholine with acyl-alkyl residue sum c38:1	pc.ae.c38.1	0.655002	0.226396	0.00169787	0.541501	0.660298	0.793284	1.5331	Lipid	Phosphatidylcholines	0
phosphatidylcholine with acyl-alkyl residue sum c38:2	pc.ae.c38.2	1.30378	0.417806	0.000534352	1.00895	1.29226	1.56697	3.66498	Lipid	Phosphatidylcholines	0
phosphatidylcholine with acyl-alkyl residue sum c38:3	pc.ae.c38.3	3.23668	0.791324	0.887008	2.69888	3.19779	3.6985	6.61085	Lipid	Phosphatidylcholines	0
phosphatidylcholine with acyl-alkyl residue sum c38:4	pc.ae.c38.4	10.7848	2.48824	2.74468	9.11153	10.6339	12.2224	20.535	Lipid	Phosphatidylcholines	0
phosphatidylcholine with acyl-alkyl residue sum c38:5	pc.ae.c38.5	15.5544	3.75135	4.99403	12.9107	15.2482	17.7085	33.301	Lipid	Phosphatidylcholines	0
phosphatidylcholine with acyl-alkyl residue sum c38:6	pc.ae.c38.6	6.76914	1.86082	1.76363	5.46915	6.54175	7.76019	16.3603	Lipid	Phosphatidylcholines	0
phosphatidylcholine with acyl-alkyl residue sum c40:1	pc.ae.c40.1	1.48233	0.373749	0.381598	1.22193	1.45403	1.71218	3.33259	Lipid	Phosphatidylcholines	0
phosphatidylcholine with acyl-alkyl residue sum c40:2	pc.ae.c40.2	1.54813	0.379528	0.345442	1.2804	1.51601	1.77907	2.98212	Lipid	Phosphatidylcholines	0
phosphatidylcholine with acyl-alkyl residue sum c40:3	pc.ae.c40.3	0.95919	0.211688	0.27509	0.811477	0.944714	1.08587	1.93318	Lipid	Phosphatidylcholines	0
phosphatidylcholine with acyl-alkyl residue sum c40:4	pc.ae.c40.4	2.16777	0.484638	0.596723	1.84424	2.14487	2.4432	4.33769	Lipid	Phosphatidylcholines	0
phosphatidylcholine with acyl-alkyl residue sum c40:5	pc.ae.c40.5	2.72796	0.602714	0.696399	2.34908	2.70281	3.06392	5.90446	Lipid	Phosphatidylcholines	0
phosphatidylcholine with acyl-alkyl residue sum c40:6	pc.ae.c40.6	3.68115	0.985148	0.869981	2.9888	3.54859	4.22993	7.54916	Lipid	Phosphatidylcholines	0
phosphatidylcholine with acyl-alkyl residue sum c42:1	pc.ae.c42.1	0.367817	0.08426	0.154621	0.308468	0.358011	0.418603	0.837525	Lipid	Phosphatidylcholines	0
phosphatidylcholine with acyl-alkyl residue sum c42:2	pc.ae.c42.2	0.499575	0.120587	0.137165	0.415981	0.493369	0.570341	1.17326	Lipid	Phosphatidylcholines	0
phosphatidylcholine with acyl-alkyl residue sum c42:3	pc.ae.c42.3	0.727189	0.177054	0.176793	0.605261	0.712155	0.832302	1.67681	Lipid	Phosphatidylcholines	0
phosphatidylcholine with acyl-alkyl residue sum c42:4	pc.ae.c42.4	0.693723	0.191625	0.139809	0.562502	0.67758	0.802881	1.59297	Lipid	Phosphatidylcholines	0
phosphatidylcholine with acyl-alkyl residue sum c42:5	pc.ae.c42.5	1.96381	0.417476	0.823709	1.68034	1.92265	2.19618	3.84839	Lipid	Phosphatidylcholines	0
phosphatidylcholine with acyl-alkyl residue sum c44:3	pc.ae.c44.3	0.123246	0.0282889	0.0464679	0.103188	0.121318	0.140335	0.251887	Lipid	Phosphatidylcholines	0
phosphatidylcholine with acyl-alkyl residue sum c44:4	pc.ae.c44.4	0.341364	0.0872242	0.134791	0.280621	0.329997	0.389954	0.830244	Lipid	Phosphatidylcholines	0
phosphatidylcholine with acyl-alkyl residue sum c44:5	pc.ae.c44.5	1.65889	0.470388	0.436242	1.3415	1.60687	1.91554	3.88872	Lipid	Phosphatidylcholines	0
phosphatidylcholine with acyl-alkyl residue sum c44:6	pc.ae.c44.6	1.05681	0.31456	0.295708	0.840256	1.01899	1.22806	3.1559	Lipid	Phosphatidylcholines	0
phenylalanine	phe	71.3562	11.085	41.8832	63.5086	70.2401	77.7924	122.577	Amino Acid	-	1
proline	pro	182.855	47.1524	77.3893	150.376	176.035	208.163	416.326	Amino Acid	-	1
symmetric dimethylarginine	sdma	0.64592	0.220595	0.199932	0.499453	0.608861	0.752523	2.06112	Amino Acid	Biogenic Amines	0
serine	ser	107.976	22.3631	43.9423	92.9158	105.416	121.134	213.014	Amino Acid	-	1
hydroxysphingomyelin with acyl residue sum c14:1	sm..oh..c14.1	6.88283	1.96636	1.55148	5.45571	6.7115	8.08277	15.537	Lipid	Sphingomyelins	0
hydroxysphingomyelin with acyl residue sum c16:1	sm..oh..c16.1	3.42287	0.951399	0.668262	2.73291	3.33452	3.98925	7.37894	Lipid	Sphingomyelins	0
hydroxysphingomyelin with acyl residue sum c22:1	sm..oh..c22.1	11.6412	2.89852	2.70052	9.57522	11.4341	13.4788	22.0788	Lipid	Sphingomyelins	0
hydroxysphingomyelin with acyl residue sum c22:2	sm..oh..c22.2	10.8564	2.8552	2.19524	8.83831	10.6476	12.5936	23.8149	Lipid	Sphingomyelins	0
hydroxysphingomyelin with acyl residue sum c24:1	sm..oh..c24.1	1.13491	0.300186	0.268327	0.919878	1.1023	1.32446	2.2352	Lipid	Sphingomyelins	0
sphingomyelin with acyl residue sum c16:0	sm.c16.0	111.052	21.2667	29.7572	97.2551	110.282	123.846	188.447	Lipid	Sphingomyelins	2
sphingomyelin with acyl residue sum c16:1	sm.c16.1	17.98	4.00908	4.16256	15.2799	17.5749	20.3818	35.6011	Lipid	Sphingomyelins	2
sphingomyelin with acyl residue sum c18:0	sm.c18.0	22.5328	5.21213	5.73691	18.8305	22.0735	25.6772	41.8036	Lipid	Sphingomyelins	2
sphingomyelin with acyl residue sum c18:1	sm.c18.1	11.1857	2.95047	2.62866	9.13792	10.8801	12.9878	22.8293	Lipid	Sphingomyelins	2
sphingomyelin with acyl residue sum c20:2	sm.c20.2	0.578149	0.155152	0.143146	0.468129	0.56044	0.674269	1.34282	Lipid	Sphingomyelins	2
sphingomyelin with acyl residue sum c24:0	sm.c24.0	17.723	4.01614	4.1975	14.9116	17.5226	20.3043	37.4508	Lipid	Sphingomyelins	2
sphingomyelin with acyl residue sum c24:1	sm.c24.1	51.5405	10.5513	13.7579	44.6681	51.2133	57.8766	92.9735	Lipid	Sphingomyelins	2
spermidine	spermidine	0.0871291	0.0307014	0.017066	0.0651192	0.0833785	0.103502	0.244079	Amino Acid	Biogenic Amines	1
trans-4-hydroxyproline	t4.oh.pro	9.97025	5.08736	2.79309	6.54949	8.64257	12.1044	44.1646	Amino Acid	Biogenic Amines	1
taurine	taurine	109.169	20.478	40.6194	95.6642	108.389	121.666	185.084	Amino Acid	Biogenic Amines	1
threonine	thr	118.748	24.7784	51.8605	102.143	115.531	133.866	228.258	Amino Acid	-	1
dimethylarginine	total.dma	1.04594	0.257882	0.496834	0.871054	1.01045	1.18244	3.1277	Amino Acid	Biogenic Amines	1
tryptophan	trp	69.531	12.8575	39.3429	60.2182	68.6102	78.1226	122.763	Amino Acid	-	1
tyrosine	tyr	70.5176	15.6211	29.5575	60.3229	68.9367	79.5312	148.188	Amino Acid	-	1
valine	val	213.817	39.2718	107.061	185.914	211.833	237.056	377.628	Amino Acid	-	1
** 1=yes, 0=no, 2=unable to verify

## Sheet: S3_MetS_stool
Metabolite	Estimate	std.error	statistic	p value	CI low	CI high	adj. r squared	adj. p value	adj. CI low	adj. CI high	Super-pathway	Sub-pathway	Significant at FDR 0.05
margaroylcarnitine*	0.819106	0.116109	7.05462	3.29128e-12	0.591251	1.04696	0.110886	1.23752e-09	0.553955	1.08426	Lipid	Fatty Acid Metabolism(Acyl Carnitine)	1
3-hydroxylaurate	0.571764	0.0842912	6.7832	2.04232e-11	0.40635	0.737178	0.0792595	3.83957e-09	0.379274	0.764254	Lipid	Fatty Acid, Monohydroxy	1
stearoylcarnitine (C18)	0.650723	0.108907	5.97503	3.2283e-09	0.437002	0.864443	0.106488	4.04614e-07	0.402019	0.899427	Lipid	Fatty Acid Metabolism(Acyl Carnitine)	1
deoxycholate	0.824508	0.13963	5.90496	4.87609e-09	0.550497	1.09852	0.0772481	4.58353e-07	0.505645	1.14337	Lipid	Secondary Bile Acid Metabolism	1
palmitoylcarnitine (C16)	0.969475	0.173664	5.58247	3.07827e-08	0.628674	1.31028	0.0778718	2.31486e-06	0.572889	1.36606	Lipid	Fatty Acid Metabolism(Acyl Carnitine)	1
ursodeoxycholate	0.770091	0.149354	5.15614	3.05579e-07	0.476996	1.06319	0.0783192	1.7417e-05	0.42902	1.11116	Lipid	Secondary Bile Acid Metabolism	1
trimethylamine N-oxide	0.472626	0.0918664	5.14471	3.24253e-07	0.292346	0.652906	0.0509719	1.7417e-05	0.262837	0.682416	Lipid	Phospholipid Metabolism	1
eicosenoylcarnitine (C20:1)*	0.481251	0.0942512	5.10604	3.95974e-07	0.296291	0.666211	0.128537	1.86108e-05	0.266015	0.696486	Lipid	Fatty Acid Metabolism(Acyl Carnitine)	1
lithocholate	0.402772	0.0849001	4.74407	2.40939e-06	0.236163	0.569381	0.0521431	0.000100659	0.208891	0.596653	Lipid	Secondary Bile Acid Metabolism	1
ursocholate	0.800297	0.178293	4.48866	8.02812e-06	0.450412	1.15018	0.0529215	0.000292667	0.39314	1.20745	Lipid	Secondary Bile Acid Metabolism	1
propionylglutamine	0.40932	0.0914958	4.47365	8.60047e-06	0.229768	0.588873	0.0263203	0.000292667	0.200377	0.618263	Amino Acid	Glutamate Metabolism	1
beta-alanine	0.427795	0.0960125	4.45562	9.34044e-06	0.239379	0.616212	0.0481767	0.000292667	0.208537	0.647053	Nucleotide	Pyrimidine Metabolism, Uracil containing	1
glycolithocholate sulfate*	0.662708	0.153344	4.3217	1.70809e-05	0.361783	0.963633	0.0307955	0.000494031	0.312526	1.01289	Lipid	Secondary Bile Acid Metabolism	1
sphingadienine*	0.590856	0.137792	4.28803	1.98299e-05	0.320451	0.861261	0.0296957	0.00051837	0.276189	0.905522	Lipid	Sphingolipid Metabolism	1
isoursodeoxycholate	0.629557	0.147204	4.27676	2.08411e-05	0.340681	0.918432	0.053138	0.00051837	0.293396	0.965717	Lipid	Secondary Bile Acid Metabolism	1
hexadecasphingosine (d16:1)*	0.641198	0.15038	4.26386	2.20583e-05	0.34609	0.936305	0.0340716	0.00051837	0.297785	0.98461	Lipid	Sphingolipid Metabolism	1
6-hydroxynicotinate	0.378854	0.0909534	4.16537	3.38584e-05	0.200366	0.557343	0.0277981	0.000740708	0.17115	0.586559	Cofactors and Vitamins	Nicotinate and Nicotinamide Metabolism	1
glycoursodeoxycholate	0.553792	0.133463	4.1494	3.62638e-05	0.291882	0.815702	0.017948	0.000740708	0.249011	0.858573	Lipid	Secondary Bile Acid Metabolism	1
putrescine	0.652555	0.157545	4.14202	3.74294e-05	0.343386	0.961724	0.0568923	0.000740708	0.29278	1.01233	Amino Acid	Polyamine Metabolism	1
3-hydroxyhexanoate	0.369582	0.0897454	4.11812	4.1456e-05	0.193464	0.5457	0.0288121	0.000779373	0.164636	0.574528	Lipid	Fatty Acid, Monohydroxy	1
N-acetylleucine	0.309211	0.0752985	4.10646	4.35654e-05	0.161444	0.456978	0.0207046	0.000780028	0.137256	0.481165	Amino Acid	Leucine, Isoleucine and Valine Metabolism	1
N-acetylphenylalanine	0.357189	0.0876238	4.07639	4.94887e-05	0.185235	0.529143	0.0373206	0.000845807	0.157088	0.55729	Amino Acid	Phenylalanine Metabolism	1
N-acetylisoleucine	0.331572	0.082156	4.03589	5.86828e-05	0.170348	0.492796	0.0201269	0.000951449	0.143958	0.519187	Amino Acid	Leucine, Isoleucine and Valine Metabolism	1
3-ureidopropionate	0.584303	0.145343	4.02016	6.26721e-05	0.29908	0.869527	0.0199015	0.000951449	0.252392	0.916215	Nucleotide	Pyrimidine Metabolism, Uracil containing	1
sphinganine	0.451532	0.112517	4.01301	6.45688e-05	0.230727	0.672338	0.0347323	0.000951449	0.194584	0.70848	Lipid	Sphingolipid Metabolism	1
N-acetylputrescine	0.748839	0.187109	4.00215	6.75564e-05	0.381653	1.11602	0.0458545	0.000951449	0.32155	1.17613	Amino Acid	Polyamine Metabolism	1
alanine	0.245368	0.0614519	3.99284	7.02208e-05	0.124773	0.365962	0.0218873	0.000951449	0.105034	0.385701	Amino Acid	Alanine and Aspartate Metabolism	1
alpha-tocotrienol	-0.337368	0.0845389	-3.99068	7.08526e-05	-0.503268	-0.171467	0.044884	0.000951449	-0.530424	-0.144312	Cofactors and Vitamins	Tocopherol Metabolism	1
hexadecasphinganine (d16:0)*	0.406359	0.102446	3.96659	7.82796e-05	0.205318	0.6074	0.0255949	0.000964452	0.172411	0.640307	Lipid	Sphingolipid Metabolism	1
N-acetylvaline	0.340623	0.0859238	3.96424	7.90403e-05	0.172005	0.509241	0.0571391	0.000964452	0.144404	0.536841	Amino Acid	Leucine, Isoleucine and Valine Metabolism	1
N-formylanthranilic acid	0.344047	0.0869008	3.95907	8.07418e-05	0.173511	0.514582	0.04067	0.000964452	0.145597	0.542497	Amino Acid	Tryptophan Metabolism	1
heptadecasphingosine (d17:1)	0.619423	0.156614	3.95508	8.2081e-05	0.31208	0.926766	0.016266	0.000964452	0.261772	0.977073	Lipid	Sphingolipid Metabolism	1
trigonelline (N'-methylnicotinate)	0.741875	0.18873	3.93089	9.06506e-05	0.371509	1.11224	0.0275465	0.00102531	0.310885	1.17286	Cofactors and Vitamins	Nicotinate and Nicotinamide Metabolism	1
N6-formyllysine	0.304811	0.0776511	3.92539	9.27144e-05	0.152427	0.457194	0.0212674	0.00102531	0.127484	0.482138	Amino Acid	Lysine Metabolism	1
leucylglutamine*	0.39583	0.101169	3.91257	9.76977e-05	0.197295	0.594366	0.0203023	0.00104954	0.164797	0.626864	Peptide	Dipeptide	1
3-(4-hydroxyphenyl)lactate	0.379104	0.0970655	3.90565	0.000100488	0.188621	0.569587	0.0334431	0.00104954	0.157442	0.600766	Amino Acid	Tyrosine Metabolism	1
sphingosine	0.531047	0.137084	3.87387	0.000114319	0.26203	0.800063	0.039221	0.00116173	0.217996	0.844098	Lipid	Sphingolipid Metabolism	1
tryptophan	0.268033	0.0698502	3.83726	0.000132472	0.130958	0.405108	0.0225323	0.00131077	0.108521	0.427546	Amino Acid	Tryptophan Metabolism	1
2-hydroxy-3-methylvalerate	0.535026	0.139934	3.82342	0.000140018	0.260418	0.809635	0.0227225	0.00134992	0.215468	0.854584	Amino Acid	Leucine, Isoleucine and Valine Metabolism	1
imidazole propionate	0.685933	0.180023	3.81026	0.000147572	0.332653	1.03921	0.0283532	0.00138717	0.274826	1.09704	Amino Acid	Histidine Metabolism	1
glycerate	0.456161	0.120136	3.79705	0.000155532	0.220405	0.691917	0.0159994	0.00139504	0.181815	0.730507	Carbohydrate	Glycolysis, Gluconeogenesis, and Pyruvate Metabolism	1
5-aminovalerate	0.418906	0.110338	3.79657	0.000155829	0.202377	0.635435	0.0340521	0.00139504	0.166934	0.670878	Amino Acid	Lysine Metabolism	1
pyridoxal	0.249276	0.0662388	3.76329	0.000177764	0.119288	0.379264	0.0440822	0.0015544	0.0980108	0.400542	Cofactors and Vitamins	Vitamin B6 Metabolism	1
sedoheptulose	0.319677	0.0854472	3.74122	0.000193887	0.151994	0.487359	0.0198669	0.00165686	0.124546	0.514807	Carbohydrate	Pentose Metabolism	1
riboflavin (Vitamin B2)	0.227435	0.0610373	3.72617	0.000205651	0.107655	0.347216	0.0229901	0.00166909	0.0880485	0.366822	Cofactors and Vitamins	Riboflavin Metabolism	1
7-methylguanine	0.596451	0.160182	3.72359	0.000207735	0.282108	0.910793	0.0524532	0.00166909	0.230655	0.962247	Nucleotide	Purine Metabolism, Guanine containing	1
dehydroisoandrosterone sulfate (DHEA-S)	0.759318	0.204123	3.71991	0.000210745	0.358744	1.15989	0.051283	0.00166909	0.293176	1.22546	Lipid	Androgenic Steroids	1
2-hydroxybutyrate/2-hydroxyisobutyrate	0.373371	0.100447	3.71709	0.000213075	0.176252	0.57049	0.0245368	0.00166909	0.143986	0.602756	Amino Acid	Glutathione Metabolism	1
pantothenate	0.28525	0.0770978	3.69985	0.000227869	0.133952	0.436548	0.0269228	0.00174854	0.109187	0.461314	Cofactors and Vitamins	Pantothenate and CoA Metabolism	1
alpha-hydroxyisocaproate	0.526739	0.14271	3.69098	0.000235852	0.246683	0.806795	0.0237894	0.0017736	0.200841	0.852636	Amino Acid	Leucine, Isoleucine and Valine Metabolism	1
acisoga	0.271121	0.0738802	3.66974	0.000256039	0.126137	0.416105	0.0817175	0.00188766	0.102406	0.439836	Amino Acid	Polyamine Metabolism	1
N-oleoyl-sphingosine (d18:1/18:1)*	0.499015	0.137897	3.61876	0.000311321	0.228405	0.769626	0.0252663	0.00225109	0.184109	0.813921	Lipid	Sphingolipid Metabolism	1
mannitol/sorbitol	0.448348	0.124343	3.60574	0.000327138	0.204335	0.69236	0.0107557	0.00232083	0.164394	0.732302	Carbohydrate	Fructose, Mannose and Galactose Metabolism	1
uridine	0.346832	0.0963526	3.59961	0.000334835	0.157748	0.535916	0.0185292	0.00233144	0.126798	0.566867	Nucleotide	Pyrimidine Metabolism, Uracil containing	1
glycine	0.243935	0.0682203	3.5757	0.000366542	0.110059	0.377812	0.0177483	0.00250581	0.088145	0.399726	Amino Acid	Glycine, Serine and Threonine Metabolism	1
2-aminoadipate	0.273921	0.0770566	3.55481	0.000396521	0.122704	0.425138	0.0286646	0.0026012	0.0979522	0.449891	Amino Acid	Lysine Metabolism	1
nicotinate ribonucleoside	0.482467	0.135886	3.55052	0.000402952	0.215802	0.749132	0.0168676	0.0026012	0.172152	0.792782	Cofactors and Vitamins	Nicotinate and Nicotinamide Metabolism	1
cysteine	0.221136	0.0624996	3.5382	0.000421975	0.098486	0.343786	0.10647	0.0026012	0.0784098	0.363862	Amino Acid	Methionine, Cysteine, SAM and Taurine Metabolism	1
N6-carboxyethyllysine	0.312171	0.0882375	3.53785	0.000422526	0.139013	0.48533	0.0359294	0.0026012	0.110669	0.513674	Amino Acid	Lysine Metabolism	1
7-ketodeoxycholate	0.682812	0.193025	3.53743	0.000423194	0.304017	1.06161	0.0312798	0.0026012	0.242013	1.12361	Lipid	Secondary Bile Acid Metabolism	1
biliverdin	0.330177	0.0934739	3.53229	0.000431403	0.146742	0.513611	0.0727604	0.0026012	0.116716	0.543637	Cofactors and Vitamins	Hemoglobin and Porphyrin Metabolism	1
aspartate	0.225688	0.0638986	3.53197	0.000431919	0.100292	0.351083	0.0296622	0.0026012	0.0797666	0.371609	Amino Acid	Alanine and Aspartate Metabolism	1
N1,N12-diacetylspermine	0.640627	0.181504	3.52955	0.00043584	0.284441	0.996813	0.0766314	0.0026012	0.226138	1.05512	Amino Acid	Polyamine Metabolism	1
12-dehydrocholate	0.698093	0.20322	3.43516	0.000617321	0.299291	1.09689	0.0391243	0.00358877	0.234013	1.16217	Lipid	Secondary Bile Acid Metabolism	1
S-1-pyrroline-5-carboxylate	0.237625	0.069202	3.4338	0.0006204	0.101822	0.373428	0.0211518	0.00358877	0.0795933	0.395658	Amino Acid	Glutamate Metabolism	1
N-acetylmethionine	0.291046	0.085766	3.39349	0.000718026	0.122738	0.459355	0.0319772	0.00409057	0.0951878	0.486905	Amino Acid	Methionine, Cysteine, SAM and Taurine Metabolism	1
phenylalanine	0.230647	0.0681673	3.38355	0.000744223	0.0968747	0.36442	0.0208085	0.00417653	0.0749779	0.386316	Amino Acid	Phenylalanine Metabolism	1
leucine	0.209168	0.0621101	3.3677	0.000787804	0.0872825	0.331054	0.0198217	0.0043561	0.0673314	0.351005	Amino Acid	Leucine, Isoleucine and Valine Metabolism	1
octadecanedioate	-0.324248	0.0964591	-3.36151	0.000805483	-0.513541	-0.134955	0.0395161	0.0043893	-0.544525	-0.10397	Lipid	Fatty Acid, Dicarboxylate	1
hexadecatrienoate (16:3n3)	0.483394	0.144079	3.35506	0.000824276	0.200651	0.766137	0.0105186	0.00442754	0.154369	0.812419	Lipid	Polyunsaturated Fatty Acid (n3 and n6)	1
gamma-glutamylglycine	0.254242	0.0761009	3.34085	0.000867105	0.104901	0.403584	0.0239395	0.00458963	0.0804553	0.428029	Peptide	Gamma-glutamyl Amino Acid	1
N-acetyl-cadaverine	0.779455	0.233575	3.33707	0.000878865	0.321084	1.23782	0.0600164	0.00458963	0.246055	1.31285	Amino Acid	Lysine Metabolism	1
isoleucylglycine	0.298858	0.0901977	3.31337	0.000955907	0.121853	0.475864	0.0154508	0.00486375	0.0928797	0.504837	Peptide	Dipeptide	1
trans-4-hydroxyproline	0.322478	0.0975302	3.30644	0.000979611	0.131083	0.513872	0.0187543	0.00486375	0.099754	0.545201	Amino Acid	Urea cycle; Arginine and Proline Metabolism	1
L-urobilin	-0.526664	0.159297	-3.30618	0.000980517	-0.83927	-0.214057	0.0231005	0.00486375	-0.89044	-0.162887	Cofactors and Vitamins	Hemoglobin and Porphyrin Metabolism	1
N-methylalanine	0.274077	0.0829172	3.30543	0.000983099	0.111359	0.436795	0.0262482	0.00486375	0.0847242	0.46343	Amino Acid	Alanine and Aspartate Metabolism	1
N6,N6,N6-trimethyllysine	0.412744	0.1253	3.29405	0.00102333	0.166854	0.658635	0.0474312	0.00498956	0.126604	0.698884	Amino Acid	Lysine Metabolism	1
dimethylarginine (SDMA + ADMA)	0.431647	0.131168	3.2908	0.00103507	0.174241	0.689053	0.0462169	0.00498956	0.132108	0.731186	Amino Acid	Urea cycle; Arginine and Proline Metabolism	1
serine	0.200647	0.0611785	3.27969	0.00107622	0.0805891	0.320704	0.017504	0.00512226	0.0609373	0.340356	Amino Acid	Glycine, Serine and Threonine Metabolism	1
histidine	0.241055	0.0743761	3.24103	0.00123157	0.0950986	0.387012	0.0156541	0.00578837	0.0712074	0.410903	Amino Acid	Histidine Metabolism	1
thymidine	0.342443	0.107064	3.19848	0.00142634	0.132339	0.552547	0.015777	0.00662104	0.0979473	0.586938	Nucleotide	Pyrimidine Metabolism, Thymine containing	1
isocaproate	0.371549	0.117067	3.17382	0.00155189	0.141815	0.601283	0.0118272	0.00711599	0.104211	0.638888	Lipid	Fatty Acid, Branched	1
3-ketosphinganine	0.312498	0.0987178	3.16557	0.00159608	0.118773	0.506224	0.0394747	0.00723045	0.0870629	0.537934	Lipid	Sphingolipid Metabolism	1
tyrosine	0.207138	0.0656773	3.15388	0.00166077	0.078252	0.336024	0.0143095	0.00743394	0.057155	0.357121	Amino Acid	Tyrosine Metabolism	1
glutamine	0.211633	0.0672014	3.14924	0.0016871	0.079756	0.34351	0.0157501	0.00746293	0.0581695	0.365097	Amino Acid	Glutamate Metabolism	1
3-methylhistidine	0.48379	0.154569	3.12993	0.00180078	0.180462	0.787118	0.0185746	0.00774853	0.130811	0.836768	Amino Acid	Histidine Metabolism	1
N-formylmethionine	0.268389	0.0857568	3.12965	0.00180248	0.100099	0.436679	0.0255143	0.00774853	0.0725518	0.464226	Amino Acid	Methionine, Cysteine, SAM and Taurine Metabolism	1
glycylleucine	0.262074	0.0837875	3.12785	0.00181349	0.0976486	0.4265	0.0179403	0.00774853	0.0707343	0.453415	Peptide	Dipeptide	1
homocitrulline	0.336286	0.108287	3.10551	0.0019547	0.123782	0.548789	0.0178568	0.00825807	0.0889984	0.583573	Amino Acid	Urea cycle; Arginine and Proline Metabolism	1
hypoxanthine	0.238414	0.0770472	3.09439	0.00202872	0.0872158	0.389613	0.0168197	0.00843036	0.0624666	0.414362	Nucleotide	Purine Metabolism, (Hypo)Xanthine/Inosine containing	1
cysteine sulfinic acid	0.255693	0.0826768	3.09268	0.00204033	0.0934471	0.41794	0.0257727	0.00843036	0.0668896	0.444497	Amino Acid	Methionine, Cysteine, SAM and Taurine Metabolism	1
1-methylnicotinamide	0.42927	0.138998	3.08831	0.00207029	0.156498	0.702043	0.0416531	0.0084612	0.111849	0.746692	Cofactors and Vitamins	Nicotinate and Nicotinamide Metabolism	1
ornithine	0.275397	0.0895541	3.07521	0.00216254	0.0996549	0.451139	0.0247523	0.00874318	0.0708882	0.479906	Amino Acid	Urea cycle; Arginine and Proline Metabolism	1
valylglycine	0.265142	0.0864743	3.06614	0.00222857	0.0954435	0.434841	0.017129	0.00891427	0.0676661	0.462618	Peptide	Dipeptide	1
N-acetylhistamine	0.680065	0.222372	3.05824	0.00228759	0.243679	1.11645	0.0428791	0.00905404	0.172249	1.18788	Amino Acid	Histidine Metabolism	1
N-acetyl-1-methylhistidine*	0.388641	0.129057	3.01139	0.00266797	0.135378	0.641904	0.0240657	0.0104495	0.0939222	0.68336	Amino Acid	Histidine Metabolism	1
taurine	0.59873	0.19931	3.00401	0.002733	0.2076	0.98986	0.0260842	0.0105939	0.143577	1.05388	Amino Acid	Methionine, Cysteine, SAM and Taurine Metabolism	1
N('1)-acetylspermidine	0.452642	0.152217	2.97366	0.00301559	0.153929	0.751356	0.0736306	0.0115087	0.105033	0.800251	Amino Acid	Polyamine Metabolism	1
alpha-hydroxyisovalerate	0.418031	0.140658	2.97197	0.00303209	0.142002	0.694059	0.0196501	0.0115087	0.0968193	0.739242	Amino Acid	Leucine, Isoleucine and Valine Metabolism	1
valylglutamine	0.279346	0.0941755	2.96623	0.00308874	0.0945346	0.464157	0.0152118	0.0115087	0.0642834	0.494408	Peptide	Dipeptide	1
N-stearoyl-sphingosine (d18:1/18:0)*	0.381601	0.12866	2.96596	0.00309144	0.129116	0.634086	0.0452165	0.0115087	0.0877877	0.675415	Lipid	Ceramides	1
gamma-glutamylalanine	0.223188	0.0755668	2.95353	0.00321754	0.0748951	0.371482	0.0238112	0.0118607	0.0506214	0.395756	Peptide	Gamma-glutamyl Amino Acid	1
suberate (octanedioate)	-0.210224	0.0715188	-2.93942	0.00336627	-0.350574	-0.0698745	0.0378747	0.012282	-0.373547	-0.0469011	Lipid	Fatty Acid, Dicarboxylate	1
tyramine	0.365797	0.124566	2.93657	0.00339715	0.121346	0.610248	0.0354933	0.012282	0.0813331	0.650261	Amino Acid	Tyrosine Metabolism	1
lignoceroylcarnitine (C24)*	0.172394	0.0591192	2.91605	0.00362669	0.056378	0.288411	0.0808084	0.012987	0.0373876	0.307401	Lipid	Fatty Acid Metabolism(Acyl Carnitine)	1
indole	0.344379	0.118812	2.89852	0.0038338	0.111221	0.577538	0.0364109	0.0135991	0.0730558	0.615703	Amino Acid	Tryptophan Metabolism	1
cholate	0.620375	0.214978	2.88577	0.00399124	0.1985	1.04225	0.0278609	0.0140253	0.129445	1.11131	Lipid	Primary Bile Acid Metabolism	1
glucuronate	0.297496	0.103659	2.86996	0.00419452	0.0940748	0.500918	0.0262323	0.0146031	0.0607774	0.534215	Carbohydrate	Aminosugar Metabolism	1
oleoyl ethanolamide	0.467001	0.163715	2.85253	0.00442956	0.145724	0.788277	0.0378783	0.0151681	0.0931358	0.840866	Lipid	Endocannabinoid	1
sebacate (decanedioate)	-0.237546	0.0832925	-2.85195	0.00443749	-0.401001	-0.0740919	0.0328553	0.0151681	-0.427756	-0.0473366	Lipid	Fatty Acid, Dicarboxylate	1
stearoyl ethanolamide	0.33289	0.116875	2.84825	0.004489	0.103532	0.562247	0.0372471	0.015206	0.0659895	0.59979	Lipid	Endocannabinoid	1
valylleucine	0.27841	0.0983298	2.83139	0.00473056	0.085446	0.471374	0.0109708	0.0158812	0.0538604	0.502959	Peptide	Dipeptide	1
choline	0.253434	0.0899608	2.81716	0.00494352	0.0768934	0.429974	0.017535	0.0164492	0.0479961	0.458872	Lipid	Phospholipid Metabolism	1
guanosine	0.352293	0.125529	2.80646	0.00510924	0.105953	0.598633	0.00609183	0.0168515	0.0656301	0.638956	Nucleotide	Purine Metabolism, Guanine containing	1
phytosphingosine	0.280078	0.100217	2.79471	0.00529722	0.0834101	0.476746	0.0220737	0.0173196	0.0512182	0.508938	Lipid	Sphingolipid Metabolism	1
5-dodecenoate (12:1n7)	0.268351	0.0970089	2.76625	0.00577839	0.077979	0.458723	0.00727704	0.0185745	0.0468177	0.489884	Lipid	Medium Chain Fatty Acid	1
ceramide (d18:2/24:1, d18:1/24:2)*	0.3519	0.127235	2.76574	0.00578741	0.102211	0.601589	0.0239286	0.0185745	0.0613401	0.642459	Lipid	Ceramides	1
mannose	0.27603	0.099889	2.76337	0.00582923	0.0800064	0.472054	0.0144135	0.0185745	0.0479199	0.50414	Carbohydrate	Fructose, Mannose and Galactose Metabolism	1
pantetheine	0.287405	0.104183	2.75866	0.00591313	0.0829554	0.491855	0.0376022	0.0186835	0.0494896	0.525321	Cofactors and Vitamins	Pantothenate and CoA Metabolism	1
3-methyladipate	-0.49293	0.179319	-2.74889	0.0060909	-0.844829	-0.14103	0.0395973	0.0190848	-0.90243	-0.0834292	Lipid	Fatty Acid, Dicarboxylate	1
glycosyl-N-(2-hydroxynervonoyl)-sphingosine (d18:1/24:1(2OH))*	0.302133	0.110846	2.72569	0.00653238	0.0846065	0.51966	0.0243284	0.020299	0.0490003	0.555266	Lipid	Ceramides	1
glucose	0.350527	0.128951	2.7183	0.00667899	0.097472	0.603582	0.0135156	0.0205844	0.0560503	0.645004	Carbohydrate	Glycolysis, Gluconeogenesis, and Pyruvate Metabolism	1
N6-carboxymethyllysine	0.282564	0.104363	2.70751	0.00689825	0.0777607	0.487368	0.0329075	0.0210873	0.0442371	0.520892	Carbohydrate	Advanced Glycation End-product	1
12,13-DiHOME	0.293482	0.109069	2.6908	0.00725081	0.079444	0.507521	0.037818	0.0219863	0.0444087	0.542556	Lipid	Fatty Acid, Dihydroxy	1
indole-3-carboxylic acid	0.200637	0.0747994	2.68233	0.00743558	0.0538491	0.347424	0.0181747	0.0223662	0.029822	0.371451	Amino Acid	Tryptophan Metabolism	1
gamma-glutamylglutamine	0.202423	0.0757442	2.67246	0.00765618	0.0537818	0.351065	0.00882455	0.022847	0.0294511	0.375395	Peptide	Gamma-glutamyl Amino Acid	1
eicosanoylsphingosine (d20:1)*	0.268077	0.100599	2.6648	0.00783149	0.0706592	0.465494	0.0269953	0.0231861	0.0383446	0.497809	Lipid	Ceramides	1
succinylcarnitine (C4-DC)	0.285553	0.107489	2.65658	0.00802353	0.0746151	0.496492	0.0428477	0.0235691	0.0400873	0.53102	Energy	TCA Cycle	1
gentisate	0.361193	0.136113	2.65362	0.00809372	0.0940822	0.628304	0.0109047	0.023591	0.0503597	0.672027	Amino Acid	Tyrosine Metabolism	1
1-palmitoyl-GPC (16:0)	0.34325	0.129654	2.64744	0.00824213	0.0888155	0.597684	0.012995	0.0238388	0.047168	0.639331	Lipid	Lysophospholipid	1
inosine	0.328326	0.124571	2.63565	0.00853169	0.0838662	0.572787	0.0102987	0.0244879	0.0438513	0.612802	Nucleotide	Purine Metabolism, (Hypo)Xanthine/Inosine containing	1
2-pyrrolidinone	0.333435	0.126948	2.62656	0.00876141	0.0843115	0.582559	0.0126199	0.0247167	0.0435332	0.623338	Amino Acid	Glutamate Metabolism	1
N-stearoyl-sphinganine (d18:0/18:0)*	0.29236	0.111354	2.6255	0.00878855	0.073837	0.510882	0.0179691	0.0247167	0.0380677	0.546652	Lipid	Sphingolipid Metabolism	1
N-trimethyl 5-aminovalerate	0.23464	0.0893964	2.62472	0.0088086	0.0592074	0.410073	0.0155341	0.0247167	0.0304914	0.438789	Amino Acid	Lysine Metabolism	1
2'-deoxyguanosine	0.33374	0.127373	2.62017	0.00892602	0.0837807	0.583699	0.0149125	0.0248606	0.0428657	0.624614	Nucleotide	Purine Metabolism, Guanine containing	1
xanthine	0.186148	0.0714765	2.60433	0.00934636	0.0458817	0.326415	0.0114058	0.0256806	0.022922	0.349375	Nucleotide	Purine Metabolism, (Hypo)Xanthine/Inosine containing	1
beta-hydroxyisovalerate	0.288553	0.110814	2.60394	0.00935702	0.0710895	0.506016	0.0136182	0.0256806	0.0354936	0.541612	Amino Acid	Leucine, Isoleucine and Valine Metabolism	1
leucylglycine	0.233454	0.0898086	2.59947	0.00947887	0.0572126	0.409696	0.0211957	0.0258265	0.0283642	0.438544	Peptide	Dipeptide	1
myristoleate (14:1n5)	0.262341	0.101074	2.59553	0.00958744	0.0639913	0.460691	0.0101633	0.0259344	0.0315241	0.493158	Lipid	Long Chain Fatty Acid	1
undecanoate (11:0)	0.17874	0.0691353	2.58537	0.0098725	0.0430682	0.314413	0.00567948	0.0265147	0.0208605	0.33662	Lipid	Medium Chain Fatty Acid	1
threonine	0.162768	0.0637291	2.55406	0.0107995	0.037705	0.287831	0.0102931	0.0287987	0.0172339	0.308302	Amino Acid	Glycine, Serine and Threonine Metabolism	1
1-palmitoyl-GPE (16:0)	0.231449	0.0909457	2.54492	0.0110845	0.0529761	0.409923	0.0161524	0.0293504	0.0237624	0.439136	Lipid	Lysophospholipid	1
nicotinamide	0.36567	0.144051	2.53848	0.0112891	0.0829823	0.648357	0.00819461	0.0296833	0.0367101	0.694629	Cofactors and Vitamins	Nicotinate and Nicotinamide Metabolism	1
2-hydroxydecanoate	0.192338	0.0762695	2.52181	0.0118345	0.042665	0.34201	0.00965313	0.0309012	0.0181656	0.366509	Lipid	Fatty Acid, Monohydroxy	1
gamma-glutamylglutamate	0.225886	0.0906936	2.49065	0.0129176	0.0479071	0.403864	0.0268889	0.0334967	0.0187744	0.432997	Peptide	Gamma-glutamyl Amino Acid	1
arabinose	0.273476	0.109961	2.48702	0.0130492	0.057686	0.489266	0.0214593	0.0336063	0.0223641	0.524588	Carbohydrate	Pentose Metabolism	1
valine	0.176324	0.0712934	2.47322	0.0135607	0.0364171	0.316232	0.0173978	0.0345308	0.0135161	0.339133	Amino Acid	Leucine, Isoleucine and Valine Metabolism	1
N-palmitoyl-sphinganine (d18:0/16:0)	0.221859	0.0897455	2.47209	0.0136032	0.0457414	0.397977	0.0188314	0.0345308	0.0169133	0.426805	Lipid	Sphingolipid Metabolism	1
2'-deoxyuridine	0.276434	0.111918	2.46997	0.0136837	0.0568046	0.496064	0.0098372	0.0345308	0.0208541	0.532014	Nucleotide	Pyrimidine Metabolism, Uracil containing	1
glycodeoxycholate	0.365542	0.148167	2.46709	0.0137934	0.0747769	0.656308	0.00356303	0.0345755	0.0271825	0.703902	Lipid	Secondary Bile Acid Metabolism	1
glutamate	0.134101	0.0544512	2.46276	0.0139601	0.0272446	0.240956	0.0200325	0.0347616	0.00975368	0.258447	Amino Acid	Glutamate Metabolism	1
indolelactate	0.306775	0.125207	2.45013	0.0144562	0.0610661	0.552484	0.0225701	0.0357602	0.0208468	0.592703	Amino Acid	Tryptophan Metabolism	1
cytidine	0.278494	0.113872	2.44568	0.014635	0.05503	0.501958	0.0103857	0.0358756	0.0184519	0.538536	Nucleotide	Pyrimidine Metabolism, Cytidine containing	1
pyruvate	0.197814	0.080931	2.44423	0.0146937	0.0389934	0.356634	0.0214533	0.0358756	0.0129966	0.382631	Carbohydrate	Glycolysis, Gluconeogenesis, and Pyruvate Metabolism	1
2-hydroxyglutarate	0.226245	0.0928136	2.43763	0.014963	0.044106	0.408383	0.0193736	0.0362973	0.0142923	0.438197	Lipid	Fatty Acid, Dicarboxylate	1
3-hydroxyphenylacetate	0.30374	0.125136	2.42728	0.0153939	0.0581712	0.549309	0.00812072	0.0369729	0.0179748	0.589506	Amino Acid	Phenylalanine Metabolism	1
glycerophosphoserine*	0.28639	0.118143	2.42409	0.0155289	0.0545438	0.518235	0.0214491	0.0369729	0.0165937	0.556186	Lipid	Phospholipid Metabolism	1
glutaminylleucine	0.192319	0.0793425	2.42391	0.0155365	0.0366163	0.348022	0.0157686	0.0369729	0.0111298	0.373509	Peptide	Dipeptide	1
threonylphenylalanine	0.199486	0.0827612	2.41038	0.0161212	0.0370743	0.361898	0.0153247	0.0380275	0.0104896	0.388483	Peptide	Dipeptide	1
4-imidazoleacetate	0.28178	0.11697	2.409	0.0161819	0.0522371	0.511323	0.0100628	0.0380275	0.014664	0.548896	Amino Acid	Histidine Metabolism	1
nicotinate	0.168176	0.0702962	2.39239	0.0169285	0.0302259	0.306127	0.0190382	0.0393915	0.00764527	0.328707	Cofactors and Vitamins	Nicotinate and Nicotinamide Metabolism	1
myo-inositol	0.242981	0.101604	2.39145	0.0169718	0.0435917	0.44237	0.0116352	0.0393915	0.0109543	0.475007	Lipid	Inositol Metabolism	1
phenylalanylglycine	0.225894	0.0958544	2.35663	0.0186397	0.0377875	0.414	0.0179683	0.0429971	0.00699702	0.44479	Peptide	Dipeptide	1
phenylacetate	0.180752	0.0775552	2.33062	0.0199778	0.0285562	0.332947	0.0223481	0.0458028	0.00364386	0.35786	Amino Acid	Phenylalanine Metabolism	1
2'-deoxyinosine	0.287171	0.123679	2.32191	0.0204446	0.0444614	0.529881	0.0121431	0.0465888	0.00473305	0.569609	Nucleotide	Purine Metabolism, (Hypo)Xanthine/Inosine containing	1
citrulline	0.142558	0.0617192	2.30978	0.0211096	0.0214392	0.263677	0.014368	0.0476222	0.00161372	0.283502	Amino Acid	Urea cycle; Arginine and Proline Metabolism	1
arachidoyl ethanolamide (20:0)*	0.225946	0.0978817	2.30835	0.0211892	0.0338611	0.41803	0.0116121	0.0476222	0.0024194	0.449472	Lipid	Endocannabinoid	1
5-methyluridine (ribothymidine)	0.222967	0.0967454	2.30468	0.0213951	0.0331126	0.412822	0.00176907	0.0476222	0.00203594	0.443898	Nucleotide	Pyrimidine Metabolism, Uracil containing	1
pseudouridine	0.152803	0.066306	2.30451	0.0214046	0.0226831	0.282923	0.035144	0.0476222	0.00138414	0.304222	Nucleotide	Pyrimidine Metabolism, Uracil containing	1
glycylvaline	0.172899	0.075529	2.28917	0.0222836	0.0246797	0.321118	0.0218724	0.0492861	0.000418227	0.34538	Peptide	Dipeptide	1
2-methylserine	0.229913	0.100885	2.27896	0.0228862	0.0319346	0.427891	0.0146906	0.0503229	-0.000471764	0.460297	Amino Acid	Glycine, Serine and Threonine Metabolism	0
N-delta-acetylornithine	0.156232	0.0686254	2.27659	0.023028	0.0215605	0.290903	0.0134619	0.0503403	-0.000483465	0.312947	Amino Acid	Urea cycle; Arginine and Proline Metabolism	0
D-urobilin	0.336678	0.148553	2.26638	0.0236479	0.045155	0.6282	0.028214	0.0513965	-0.00256338	0.675919	Cofactors and Vitamins	Hemoglobin and Porphyrin Metabolism	0
valerate	0.214702	0.0949294	2.26171	0.0239364	0.0284116	0.400993	0.0127128	0.0517247	-0.00208175	0.431487	Lipid	Short Chain Fatty Acid	0
fructose	0.261593	0.116186	2.25151	0.0245769	0.0335881	0.489597	0.0152923	0.0528052	-0.00373318	0.526918	Carbohydrate	Fructose, Mannose and Galactose Metabolism	0
methionine	0.150415	0.067012	2.2446	0.0250185	0.0189101	0.281921	0.016822	0.0534485	-0.00261558	0.303447	Amino Acid	Methionine, Cysteine, SAM and Taurine Metabolism	0
1-oleoyl-GPE (18:1)	0.188549	0.0842176	2.23884	0.0253929	0.0232796	0.353819	0.00407814	0.0539419	-0.00377292	0.380872	Lipid	Lysophospholipid	0
asparagine	0.284536	0.128885	2.20767	0.027501	0.0316097	0.537462	0.0141974	0.0580919	-0.00979098	0.578862	Amino Acid	Alanine and Aspartate Metabolism	0
fucose	0.139467	0.0633247	2.20241	0.0278709	0.0151979	0.263737	0.00967227	0.0585445	-0.00514335	0.284078	Carbohydrate	Pentose Metabolism	0
malate	0.199308	0.0919488	2.16759	0.0304326	0.0188658	0.379749	0.0337307	0.0635704	-0.0106701	0.409285	Energy	TCA Cycle	0
linoleoyl-linoleoyl-glycerol (18:2/18:2) [1]*	0.316776	0.147127	2.15308	0.0315589	0.0280515	0.605501	0.0236645	0.0655587	-0.0192089	0.652761	Lipid	Diacylglycerol	0
N-acetylglucosamine/N-acetylgalactosamine	0.179665	0.0838322	2.14315	0.0323495	0.0151515	0.344178	0.013232	0.0665056	-0.0117772	0.371107	Carbohydrate	Aminosugar Metabolism	0
cytosine	0.20231	0.0944086	2.14292	0.0323684	0.0170408	0.387579	0.0113227	0.0665056	-0.0132853	0.417905	Nucleotide	Pyrimidine Metabolism, Cytidine containing	0
deoxycarnitine	0.251453	0.118406	2.12366	0.0339518	0.0190918	0.483814	0.0191644	0.0693797	-0.0189426	0.521848	Lipid	Carnitine Metabolism	0
cholesterol	0.261297	0.123331	2.11866	0.0343728	0.0192704	0.503323	0.0509677	0.0696013	-0.0203461	0.54294	Lipid	Sterol	0
sarcosine	0.232273	0.109667	2.11799	0.0344304	0.0170609	0.447486	0.031112	0.0696013	-0.0181665	0.482713	Amino Acid	Glycine, Serine and Threonine Metabolism	0
3-hydroxybutyrate (BHBA)	0.234926	0.111235	2.11197	0.0349445	0.0166357	0.453216	0.00284673	0.0698108	-0.0190954	0.488947	Lipid	Ketone Bodies	0
gamma-glutamyl-epsilon-lysine	0.171962	0.0814597	2.111	0.0350275	0.0121041	0.33182	0.00778353	0.0698108	-0.0140625	0.357986	Peptide	Gamma-glutamyl Amino Acid	0
N-acetylaspartate (NAA)	0.221306	0.104871	2.11027	0.0350911	0.0155054	0.427106	0.0107322	0.0698108	-0.0181813	0.460792	Amino Acid	Alanine and Aspartate Metabolism	0
protoporphyrin IX	0.281961	0.133971	2.10465	0.035579	0.0190551	0.544868	0.0691392	0.0704089	-0.0239792	0.587902	Cofactors and Vitamins	Hemoglobin and Porphyrin Metabolism	0
gamma-glutamylleucine	0.157893	0.075611	2.08823	0.0370378	0.00951284	0.306273	0.0213815	0.0726101	-0.014775	0.330561	Peptide	Gamma-glutamyl Amino Acid	0
2'-deoxyadenosine	0.246673	0.11815	2.08779	0.0370775	0.014813	0.478534	0.0174413	0.0726101	-0.0231394	0.516486	Nucleotide	Purine Metabolism, Adenine containing	0
leucylalanine	0.212626	0.10228	2.07885	0.0378934	0.0119093	0.413342	0.0154821	0.0738235	-0.0209453	0.446197	Peptide	Dipeptide	0
oxalate (ethanedioate)	0.190805	0.0923694	2.06567	0.0391252	0.00953744	0.372072	0.0185577	0.0758303	-0.0201336	0.401743	Cofactors and Vitamins	Ascorbate and Aldarate Metabolism	0
linoleoyl-linoleoyl-glycerol (18:2/18:2) [2]*	0.331025	0.162418	2.03811	0.0418105	0.0122934	0.649756	0.0275839	0.0806193	-0.0398786	0.701928	Lipid	Diacylglycerol	0
N-acetylcysteine	0.131143	0.0646491	2.02853	0.0427795	0.00427414	0.258011	0.0595647	0.0820667	-0.0164925	0.278778	Amino Acid	Methionine, Cysteine, SAM and Taurine Metabolism	0
5-hydroxylysine	0.30848	0.154284	1.99943	0.0458411	0.00571025	0.611249	0.045667	0.0870741	-0.0438491	0.660808	Amino Acid	Lysine Metabolism	0
fumarate	0.196651	0.0983588	1.99932	0.0458528	0.00362971	0.389671	0.0244767	0.0870741	-0.0279652	0.421266	Energy	TCA Cycle	0
sphingomyelin (d18:1/17:0, d17:1/18:0, d19:1/16:0)	0.203674	0.102536	1.98636	0.0472744	0.00245554	0.404892	0.0314693	0.088505	-0.0304812	0.437828	Lipid	Sphingolipid Metabolism	0
pyroglutamine*	0.177388	0.0893063	1.98629	0.0472825	0.00213217	0.352644	0.0149271	0.088505	-0.0265549	0.381331	Amino Acid	Glutamate Metabolism	0
gamma-glutamylphenylalanine	0.147485	0.0743353	1.98405	0.0475324	0.001608	0.293361	0.0176466	0.088505	-0.0222701	0.317239	Peptide	Gamma-glutamyl Amino Acid	0
hexadecadienoate (16:2n6)	0.196669	0.0991322	1.98391	0.0475479	0.00213063	0.391208	0.00930561	0.088505	-0.0297128	0.423051	Lipid	Polyunsaturated Fatty Acid (n3 and n6)	0
N-acetylmethionine sulfoxide	0.147475	0.0745923	1.97708	0.0483162	0.00109355	0.293856	0.00165279	0.0894921	-0.0228671	0.317816	Amino Acid	Methionine, Cysteine, SAM and Taurine Metabolism	0
thiamin (Vitamin B1)	0.168562	0.0853628	1.97465	0.0485914	0.00104444	0.336079	0.00791521	0.0895606	-0.0263759	0.363499	Cofactors and Vitamins	Thiamine Metabolism	0
N-acetylglutamine	0.10506	0.0533732	1.9684	0.0493066	0.000319521	0.2098	0.0135538	0.0904355	-0.0168251	0.226945	Amino Acid	Glutamate Metabolism	0
ximenoylcarnitine (C26:1)*	0.105051	0.0535878	1.96036	0.0502404	-0.000110336	0.210213	0.0386334	0.0917009	-0.0173239	0.227426	Lipid	Fatty Acid Metabolism(Acyl Carnitine)	0
N-acetyltyrosine	0.1339	0.0685388	1.95363	0.0510325	-0.000602144	0.268401	0.00447702	0.0926966	-0.0226183	0.290417	Amino Acid	Tyrosine Metabolism	0
oleoyl-linolenoyl-glycerol (18:1/18:3) [2]*	0.291614	0.149882	1.94562	0.0519894	-0.0025174	0.585745	0.0271394	0.0939808	-0.0506628	0.633891	Lipid	Diacylglycerol	0
N-alpha-acetylornithine	0.133071	0.0685084	1.9424	0.0523779	-0.00137108	0.267513	0.0122195	0.0942301	-0.0233774	0.289519	Amino Acid	Urea cycle; Arginine and Proline Metabolism	0
4-hydroxyphenylpyruvate	0.162352	0.0840033	1.93269	0.0535652	-0.00249678	0.327202	0.0223661	0.0959072	-0.0294804	0.354185	Amino Acid	Tyrosine Metabolism	0
erucoylcarnitine (C22:1)*	0.195629	0.101345	1.93034	0.0538561	-0.00325053	0.394509	0.0610442	0.0959711	-0.0358045	0.427063	Lipid	Fatty Acid Metabolism(Acyl Carnitine)	0
glycylisoleucine	0.179777	0.0942009	1.90845	0.0566286	-0.00508375	0.364639	0.0110533	0.100436	-0.0353431	0.394898	Peptide	Dipeptide	0
linoleoyl-arachidonoyl-glycerol (18:2/20:4) [2]*	0.130898	0.0695183	1.88294	0.0600083	-0.0055252	0.267322	0.0302097	0.10593	-0.027856	0.289653	Lipid	Diacylglycerol	0
3-hydroxy-3-methylglutarate	0.191596	0.103517	1.85088	0.0644915	-0.0115461	0.394739	0.0488027	0.113312	-0.0447979	0.42799	Lipid	Mevalonate Metabolism	0
gamma-glutamylthreonine	0.133513	0.0730245	1.82833	0.0678071	-0.0097914	0.276817	0.0075372	0.118584	-0.0332484	0.300274	Peptide	Gamma-glutamyl Amino Acid	0
hyocholate	0.203267	0.111354	1.82541	0.0682469	-0.0152562	0.421791	0.0512135	0.1188	-0.0510256	0.45756	Lipid	Secondary Bile Acid Metabolism	0
behenoylcarnitine (C22)*	0.166238	0.0925761	1.79569	0.0728549	-0.0154345	0.347911	0.0748424	0.125837	-0.045172	0.377648	Lipid	Fatty Acid Metabolism(Acyl Carnitine)	0
3-hydroxysuberate	0.098358	0.0547943	1.79504	0.0729588	-0.00917119	0.205887	0.00418167	0.125837	-0.0267723	0.223488	Lipid	Fatty Acid, Monohydroxy	0
coprostanol	-0.201105	0.112476	-1.78799	0.0740901	-0.42183	0.0196187	0.019632	0.127205	-0.457959	0.0557483	Lipid	Sterol	0
1-palmitoyl-2-linoleoyl-digalactosylglycerol (16:0/18:2)*	0.180041	0.101018	1.78227	0.0750187	-0.0181982	0.37828	0.00648857	0.128214	-0.0506473	0.41073	Lipid	Glycolipid Metabolism	0
imidazole lactate	0.176454	0.0991427	1.7798	0.0754222	-0.018105	0.371013	0.0111737	0.12832	-0.0499518	0.40286	Amino Acid	Histidine Metabolism	0
oleoyl-oleoyl-glycerol (18:1/18:1) [1]*	0.27819	0.157091	1.77089	0.0768934	-0.0300869	0.586468	0.00597179	0.130234	-0.0805478	0.636929	Lipid	Diacylglycerol	0
ribose	0.137102	0.0777832	1.76261	0.0782809	-0.0155412	0.289745	0.0050762	0.131679	-0.0405268	0.31473	Carbohydrate	Pentose Metabolism	0
alanylleucine	0.176465	0.100171	1.76163	0.0784471	-0.0201129	0.373043	0.019787	0.131679	-0.0522902	0.40522	Peptide	Dipeptide	0
proline	0.100511	0.05726	1.75535	0.0795162	-0.0118568	0.212879	0.00819266	0.13288	-0.0302499	0.231272	Amino Acid	Urea cycle; Arginine and Proline Metabolism	0
1-stearoyl-GPC (18:0)	0.240249	0.137427	1.7482	0.080746	-0.0294388	0.509938	0.00541248	0.134339	-0.0735832	0.554082	Lipid	Lysophospholipid	0
4-hydroxyphenylacetate	0.177912	0.102237	1.74019	0.0821428	-0.0227195	0.378544	0.0062377	0.13606	-0.0555603	0.411385	Amino Acid	Phenylalanine Metabolism	0
argininate*	0.154243	0.0891902	1.72937	0.0840608	-0.020785	0.329271	0.0145205	0.138465	-0.0494348	0.357921	Amino Acid	Urea cycle; Arginine and Proline Metabolism	0
bilirubin (Z,Z)	0.239843	0.138809	1.72786	0.0843312	-0.0325579	0.512245	0.0645177	0.138465	-0.0771464	0.556833	Cofactors and Vitamins	Hemoglobin and Porphyrin Metabolism	0
1,2-dipalmitoyl-GPC (16:0/16:0)	0.207701	0.120479	1.72397	0.0850325	-0.0287277	0.44413	0.00902774	0.138616	-0.067428	0.48283	Lipid	Phosphatidylcholine (PC)	0
cerotoylcarnitine (C26)*	0.0904833	0.0525428	1.72209	0.0853727	-0.0126275	0.193594	0.0540291	0.138616	-0.0295053	0.210472	Lipid	Fatty Acid Metabolism(Acyl Carnitine)	0
behenoyl ethanolamide (22:0)*	0.14898	0.0865545	1.72122	0.0855293	-0.0208762	0.318836	0.00814714	0.138616	-0.0486793	0.346639	Lipid	Endocannabinoid	0
8-hydroxyguanine	0.145444	0.0846985	1.7172	0.0862621	-0.0207693	0.311658	0.00710047	0.139204	-0.0479763	0.338865	Nucleotide	Purine Metabolism, Guanine containing	0
sphingomyelin (d17:1/16:0, d18:1/15:0, d16:1/17:0)*	0.163634	0.0958145	1.70782	0.0879908	-0.0243943	0.351662	0.00598751	0.140812	-0.055172	0.382439	Lipid	Sphingolipid Metabolism	0
diacylglycerol (16:1/18:2 [2], 16:0/18:3 [1])*	0.199535	0.116842	1.70773	0.0880073	-0.0297583	0.428828	0.0109214	0.140812	-0.0672905	0.46636	Lipid	Diacylglycerol	0
glycerol	0.240543	0.141337	1.70192	0.0890912	-0.0368176	0.517905	0.014584	0.141942	-0.0822179	0.563305	Lipid	Glycerolipid Metabolism	0
uracil	0.122051	0.0720004	1.69514	0.0903694	-0.0192436	0.263346	0.00309561	0.143371	-0.0423717	0.286474	Nucleotide	Pyrimidine Metabolism, Uracil containing	0
N-carbamoylalanine	0.132942	0.0785241	1.69301	0.0907751	-0.0211548	0.287039	0.0140504	0.143409	-0.0463784	0.312262	Amino Acid	Alanine and Aspartate Metabolism	0
glycocholate	0.283798	0.168469	1.68457	0.0923932	-0.0468079	0.614404	0.00109302	0.145355	-0.100924	0.668519	Lipid	Primary Bile Acid Metabolism	0
oleoyl-linoleoyl-glycerol (18:1/18:2) [1]	0.248702	0.148392	1.67598	0.0940654	-0.0425053	0.53991	0.0148113	0.147369	-0.0901721	0.587576	Lipid	Diacylglycerol	0
1,11-undecanedicarboxylate	0.110718	0.0665998	1.66244	0.0967489	-0.0199786	0.241414	0.00809249	0.150944	-0.0413719	0.262807	Lipid	Fatty Acid, Dicarboxylate	0
linoleoyl-linolenoyl-glycerol (18:2/18:3) [2]*	0.262738	0.158358	1.65914	0.0974116	-0.0480264	0.573502	0.0373152	0.15135	-0.0988944	0.62437	Lipid	Diacylglycerol	0
5-oxoproline	0.110469	0.0671776	1.64443	0.100411	-0.0213612	0.242299	0.0171395	0.154916	-0.0429401	0.263878	Amino Acid	Glutathione Metabolism	0
N6-acetyllysine	0.117237	0.0713377	1.64341	0.100622	-0.022757	0.257231	-0.00308324	0.154916	-0.0456722	0.280146	Amino Acid	Lysine Metabolism	0
13-HODE + 9-HODE	0.190345	0.115933	1.64186	0.100943	-0.0371623	0.417853	0.0190758	0.154916	-0.0744023	0.455093	Lipid	Fatty Acid, Monohydroxy	0
formiminoglutamate	0.124715	0.0762803	1.63496	0.102382	-0.0249782	0.274409	0.0101353	0.156486	-0.0494811	0.298912	Amino Acid	Histidine Metabolism	0
guanine	0.154292	0.0944868	1.63295	0.102804	-0.0311299	0.339715	0.00408353	0.156495	-0.0614811	0.370066	Nucleotide	Purine Metabolism, Guanine containing	0
ceramide (d18:1/14:0, d16:1/16:0)*	0.165928	0.101952	1.62751	0.103954	-0.0341446	0.366001	0.00186215	0.157608	-0.0668938	0.39875	Lipid	Ceramides	0
pelargonate (9:0)	0.109189	0.0673487	1.62124	0.105291	-0.0229777	0.241355	0.0040463	0.158994	-0.0446115	0.262989	Lipid	Medium Chain Fatty Acid	0
adenine	0.196889	0.122282	1.61012	0.107697	-0.0430791	0.436858	0.00762748	0.161976	-0.0823588	0.476138	Nucleotide	Purine Metabolism, Adenine containing	0
linoleoyl-linolenoyl-glycerol (18:2/18:3) [1]*	0.246832	0.154195	1.60078	0.109753	-0.0557631	0.549427	0.0362392	0.16441	-0.105294	0.598958	Lipid	Diacylglycerol	0
carnitine	0.173713	0.108677	1.59843	0.110273	-0.039557	0.386983	0.0137119	0.164535	-0.0744664	0.421892	Lipid	Carnitine Metabolism	0
gamma-tocopherol/beta-tocopherol	-0.0896398	0.057393	-1.56186	0.118647	-0.202269	0.022989	0.0259614	0.17633	-0.220704	0.0414249	Cofactors and Vitamins	Tocopherol Metabolism	0
stearoyl sphingomyelin (d18:1/18:0)	0.220682	0.141956	1.55458	0.120373	-0.0578949	0.499258	0.0181527	0.17819	-0.103494	0.544857	Lipid	Sphingolipid Metabolism	0
indoleacetate	0.192695	0.125395	1.5367	0.124693	-0.0533822	0.438771	0.00216419	0.183861	-0.0936617	0.479051	Amino Acid	Tryptophan Metabolism	0
histamine	0.286083	0.186645	1.53276	0.125661	-0.0801925	0.652359	0.0384683	0.184564	-0.140147	0.712314	Amino Acid	Histidine Metabolism	0
arachidoylcarnitine (C20)*	0.148649	0.0977126	1.52129	0.128514	-0.0431039	0.340401	0.0802071	0.188021	-0.0744913	0.371789	Lipid	Fatty Acid Metabolism(Acyl Carnitine)	0
dehydrolithocholate	0.169795	0.112234	1.51287	0.130638	-0.0504539	0.390044	0.0348799	0.1899	-0.0865057	0.426096	Lipid	Secondary Bile Acid Metabolism	0
N-acetylproline	0.142268	0.0940801	1.5122	0.130809	-0.0423562	0.326892	0.0602458	0.1899	-0.0725768	0.357113	Amino Acid	Urea cycle; Arginine and Proline Metabolism	0
N-acetylserine	0.126132	0.0839982	1.50161	0.133524	-0.0387069	0.290972	0.0184168	0.193096	-0.0656889	0.317954	Amino Acid	Glycine, Serine and Threonine Metabolism	0
oleoyl-linoleoyl-glycerol (18:1/18:2) [2]	0.211065	0.140793	1.49912	0.134168	-0.0652284	0.487358	0.0134806	0.193284	-0.110454	0.532584	Lipid	Diacylglycerol	0
4-ureidobutyrate	0.127715	0.0862211	1.48125	0.138864	-0.0414863	0.296917	0.00833709	0.199286	-0.0691823	0.324613	Nucleotide	Pyrimidine Metabolism, Uracil containing	0
dimethylmalonic acid	-0.0860682	0.0591816	-1.45431	0.146185	-0.202207	0.0300706	0.046058	0.208994	-0.221217	0.049081	Lipid	Fatty Acid, Dicarboxylate	0
tetradecanedioate	0.102248	0.070972	1.44068	0.149998	-0.0370285	0.241525	0.00304396	0.213633	-0.0598262	0.264322	Lipid	Fatty Acid, Dicarboxylate	0
LAHSA (18:2/OH-18:0)*	0.188242	0.131577	1.43067	0.152848	-0.0699656	0.44645	0.010819	0.216871	-0.112231	0.488715	Lipid	Fatty Acid Hydroxyl Fatty Acid	0
linolenoyl-linolenoyl-glycerol (18:3/18:3) [2]*	0.323592	0.227207	1.42421	0.154706	-0.122283	0.769467	0.0222629	0.218464	-0.195267	0.842451	Lipid	Diacylglycerol	0
palmitoyl dihydrosphingomyelin (d18:0/16:0)*	0.154061	0.108285	1.42274	0.155133	-0.0584385	0.366561	0.00505263	0.218464	-0.0932219	0.401345	Lipid	Sphingolipid Metabolism	0
tricarballylate	0.179826	0.126675	1.41959	0.156048	-0.0687619	0.428415	0.0138069	0.218933	-0.109452	0.469105	Energy	TCA Cycle	0
1-methyladenine	0.119686	0.084615	1.41448	0.157543	-0.0463637	0.285736	0.00116732	0.220208	-0.0735438	0.312916	Nucleotide	Purine Metabolism, Adenine containing	0
cadaverine	0.268589	0.190448	1.4103	0.158772	-0.105149	0.642326	0.0829831	0.221105	-0.166325	0.703502	Amino Acid	Lysine Metabolism	0
nicotinamide riboside	0.130341	0.0939117	1.38791	0.165484	-0.0539528	0.314635	0.00908632	0.229601	-0.0841192	0.344801	Cofactors and Vitamins	Nicotinate and Nicotinamide Metabolism	0
5alpha-androstan-3beta,17beta-diol monosulfate (1)	0.157494	0.116253	1.35476	0.175809	-0.0706413	0.38563	0.0783936	0.243031	-0.107984	0.422973	Lipid	Androgenic Steroids	0
flavin adenine dinucleotide (FAD)	0.0832342	0.0643934	1.29259	0.196461	-0.0431324	0.209601	0.0260719	0.269843	-0.0638169	0.230285	Cofactors and Vitamins	Riboflavin Metabolism	0
4-guanidinobutanoate	0.121431	0.0939818	1.29207	0.196641	-0.0630002	0.305863	0.0132403	0.269843	-0.0931892	0.336052	Amino Acid	Guanidino and Acetamido Metabolism	0
N-acetylasparagine	0.123969	0.0965758	1.28364	0.199574	-0.065553	0.313491	0.00152423	0.272128	-0.0965752	0.344513	Amino Acid	Alanine and Aspartate Metabolism	0
N-palmitoyl-sphingosine (d18:1/16:0)	0.122862	0.0959334	1.2807	0.200607	-0.0653997	0.311123	0.00910751	0.272128	-0.0962155	0.341939	Lipid	Ceramides	0
palmitoyl-linolenoyl-glycerol (16:0/18:3) [2]*	0.194344	0.151837	1.27996	0.200867	-0.103622	0.492311	0.0247074	0.272128	-0.152395	0.541084	Lipid	Diacylglycerol	0
glycerophosphoethanolamine	0.117296	0.0917086	1.27901	0.201201	-0.0626744	0.297266	0.00167898	0.272128	-0.0921332	0.326725	Lipid	Phospholipid Metabolism	0
N2-acetyllysine	0.0880112	0.0698075	1.26077	0.207695	-0.0489802	0.225003	-0.00114413	0.279905	-0.0714038	0.247426	Amino Acid	Lysine Metabolism	0
adenosine	0.151397	0.12345	1.22638	0.220353	-0.0908637	0.393659	0.0116842	0.295903	-0.130519	0.433313	Nucleotide	Purine Metabolism, Adenine containing	0
indolepropionate	0.132186	0.109371	1.2086	0.227111	-0.0824455	0.346817	0.000388616	0.303185	-0.117578	0.381949	Amino Acid	Tryptophan Metabolism	0
phenylalanylalanine	0.115274	0.0954354	1.20788	0.227389	-0.0720096	0.302558	0.00941156	0.303185	-0.102665	0.333214	Peptide	Dipeptide	0
glycosyl-N-palmitoyl-sphingosine (d18:1/16:0)	0.119989	0.099737	1.20305	0.22925	-0.0757365	0.315714	0.0164515	0.304586	-0.107774	0.347752	Lipid	Ceramides	0
N-carbamoylsarcosine	0.104237	0.0872768	1.19433	0.232643	-0.0670364	0.27551	0.00357776	0.308006	-0.0950716	0.303545	Amino Acid	Creatine Metabolism	0
glycochenodeoxycholate	0.167944	0.141338	1.18825	0.235026	-0.109419	0.445307	-0.00111802	0.310027	-0.154819	0.490708	Lipid	Primary Bile Acid Metabolism	0
N-acetyltryptophan	0.0656215	0.055356	1.18545	0.236132	-0.0430099	0.174253	0.0779479	0.310027	-0.0607914	0.192034	Amino Acid	Tryptophan Metabolism	0
maltotriose	0.149788	0.126494	1.18415	0.236643	-0.0984455	0.398022	0.00416042	0.310027	-0.139078	0.438654	Carbohydrate	Glycogen Metabolism	0
dodecanedioate	-0.142416	0.121062	-1.17639	0.239728	-0.379991	0.0951582	0.0288322	0.312979	-0.418879	0.134046	Lipid	Fatty Acid, Dicarboxylate	0
palmitoyl-linoleoyl-glycerol (16:0/18:2) [1]*	0.133216	0.116271	1.14574	0.252187	-0.0949556	0.361387	0.0184396	0.328104	-0.132304	0.398735	Lipid	Diacylglycerol	0
lactosyl-N-palmitoyl-sphingosine (d18:1/16:0)	0.154975	0.136812	1.13276	0.257594	-0.113506	0.423456	0.0228188	0.333071	-0.157453	0.467403	Lipid	Ceramides	0
OAHSA (18:1/OH-18:0)*	0.167032	0.147512	1.13233	0.257776	-0.122447	0.456511	0.019128	0.333071	-0.169831	0.503895	Lipid	Fatty Acid Hydroxyl Fatty Acid	0
glycerol 3-phosphate	0.112928	0.100252	1.12643	0.260262	-0.0838093	0.309664	0.0465879	0.335131	-0.116013	0.341868	Lipid	Glycerolipid Metabolism	0
N-methylglutamate	0.084818	0.0756537	1.12113	0.262508	-0.063646	0.233282	0.00443579	0.336871	-0.0879476	0.257584	Amino Acid	Glutamate Metabolism	0
isovalerylglycine	-0.0763467	0.0682459	-1.1187	0.263546	-0.210274	0.0575802	0.0187986	0.337051	-0.232196	0.0795022	Amino Acid	Leucine, Isoleucine and Valine Metabolism	0
3b-hydroxy-5-cholenoic acid	0.0960663	0.086932	1.10507	0.269402	-0.0745303	0.266663	0.00575687	0.343373	-0.102455	0.294587	Lipid	Secondary Bile Acid Metabolism	0
glycerophosphoinositol*	0.125188	0.113673	1.10131	0.271037	-0.0978844	0.348261	0.0191614	0.343627	-0.134398	0.384775	Lipid	Phospholipid Metabolism	0
1-stearoyl-GPE (18:0)	0.103815	0.0943429	1.10041	0.271429	-0.0813245	0.288955	0.00454497	0.343627	-0.111629	0.31926	Lipid	Lysophospholipid	0
palmitoyl-linoleoyl-glycerol (16:0/18:2) [2]*	0.119317	0.110591	1.0789	0.280901	-0.0977092	0.336344	0.0209812	0.354425	-0.133234	0.371868	Lipid	Diacylglycerol	0
biotin	-0.0860502	0.0814324	-1.05671	0.290909	-0.245854	0.073754	0.0360979	0.365825	-0.272012	0.0999118	Cofactors and Vitamins	Biotin Metabolism	0
spermidine	0.130034	0.123415	1.05364	0.292313	-0.112157	0.372226	0.0371934	0.366365	-0.1518	0.411869	Amino Acid	Polyamine Metabolism	0
6-oxopiperidine-2-carboxylate	-0.0625122	0.0609749	-1.02521	0.305519	-0.18217	0.0571459	0.025424	0.381608	-0.201757	0.0767324	Amino Acid	Lysine Metabolism	0
lanosterol	0.0614552	0.0600662	1.02312	0.306505	-0.0564196	0.17933	0.0363192	0.381608	-0.0757142	0.198625	Lipid	Sterol	0
nervonoylcarnitine (C24:1)*	0.0847301	0.0846009	1.00153	0.316822	-0.081292	0.250752	0.0449141	0.393152	-0.108468	0.277928	Lipid	Fatty Acid Metabolism(Acyl Carnitine)	0
picolinate	0.0643912	0.0648276	0.993269	0.320827	-0.0628274	0.19161	0.00701402	0.396812	-0.0836514	0.212434	Amino Acid	Tryptophan Metabolism	0
1,2-dilinoleoyl-digalactosylglycerol (18:2/18:2)*	0.100664	0.102604	0.98109	0.326793	-0.100688	0.302015	0.0111763	0.402867	-0.133646	0.334974	Lipid	Glycolipid Metabolism	0
N-formylphenylalanine	0.0574508	0.0593242	0.968422	0.333075	-0.0589678	0.173869	0.000677765	0.409269	-0.078024	0.192926	Amino Acid	Tyrosine Metabolism	0
N-methyl-GABA	0.0794456	0.082294	0.965388	0.334592	-0.0820494	0.240941	0.00652228	0.409793	-0.108484	0.267375	Amino Acid	Glutamate Metabolism	0
phosphate	0.158312	0.167423	0.945581	0.344598	-0.170241	0.486865	0.0173878	0.420678	-0.224021	0.540645	Energy	Oxidative Phosphorylation	0
ethylmalonate	0.0810103	0.0859169	0.942891	0.345972	-0.0875944	0.249615	0.00715081	0.420988	-0.115193	0.277213	Amino Acid	Leucine, Isoleucine and Valine Metabolism	0
3-carboxyadipate	0.0874572	0.0937572	0.932805	0.351153	-0.0965333	0.271448	0.0311196	0.425914	-0.12665	0.301564	Lipid	Fatty Acid, Dicarboxylate	0
N-acetylneuraminate	0.0881597	0.0971978	0.907014	0.364625	-0.102583	0.278902	0.00583078	0.440833	-0.133805	0.310124	Carbohydrate	Aminosugar Metabolism	0
N-acetylmuramate	-0.0736091	0.0816722	-0.901275	0.367666	-0.233884	0.0866657	0.00508678	0.442556	-0.260119	0.112901	Carbohydrate	Aminosugar Metabolism	0
3-methylglutarate/2-methylglutarate	-0.0640469	0.0711722	-0.899886	0.368405	-0.203716	0.0756226	0.0231014	0.442556	-0.226578	0.0984846	Lipid	Fatty Acid, Dicarboxylate	0
palmitoyl-oleoyl-glycerol (16:0/18:1) [2]*	0.098718	0.11054	0.893049	0.372052	-0.118208	0.315644	0.00247546	0.445078	-0.153716	0.351152	Lipid	Diacylglycerol	0
campesterol	0.0852412	0.0956133	0.891521	0.372871	-0.102392	0.272874	0.0393271	0.445078	-0.133105	0.303587	Lipid	Sterol	0
laurate (12:0)	-0.140067	0.158196	-0.885401	0.37616	-0.450513	0.170379	-0.000797947	0.447583	-0.501329	0.221195	Lipid	Medium Chain Fatty Acid	0
beta-sitosterol	0.0789683	0.0931107	0.848111	0.396585	-0.103754	0.26169	0.020042	0.470398	-0.133663	0.291599	Lipid	Sterol	0
isovalerate	0.072635	0.0864286	0.840405	0.400889	-0.0969738	0.242244	0.0176772	0.474007	-0.124736	0.270006	Amino Acid	Leucine, Isoleucine and Valine Metabolism	0
2-oxoarginine*	0.0907832	0.110363	0.822588	0.410944	-0.125795	0.307361	0.0294216	0.484373	-0.161245	0.342812	Amino Acid	Urea cycle; Arginine and Proline Metabolism	0
5-hydroxyhexanoate	-0.123517	0.150719	-0.819519	0.412692	-0.419291	0.172256	0.0107419	0.484913	-0.467705	0.220671	Lipid	Fatty Acid, Monohydroxy	0
dimethylglycine	0.0523566	0.0641903	0.815647	0.414903	-0.0736114	0.178325	0.0181162	0.485992	-0.0942307	0.198944	Amino Acid	Glycine, Serine and Threonine Metabolism	0
serotonin	0.0808195	0.1021	0.791573	0.428803	-0.119543	0.281182	0.017911	0.500715	-0.152339	0.313978	Amino Acid	Tryptophan Metabolism	0
methylsuccinate	0.0895762	0.114872	0.779789	0.435705	-0.135851	0.315003	-0.00278564	0.506766	-0.17275	0.351903	Amino Acid	Leucine, Isoleucine and Valine Metabolism	0
oleoyl-oleoyl-glycerol (18:1/18:1) [2]*	0.125955	0.161868	0.778132	0.436681	-0.191698	0.443608	0.00346994	0.506766	-0.243694	0.495604	Lipid	Diacylglycerol	0
1-(1-enyl-stearoyl)-GPE (P-18:0)*	-0.070893	0.0914006	-0.775629	0.438157	-0.250259	0.108473	-0.00132194	0.506914	-0.279619	0.137833	Lipid	Lysoplasmalogen	0
5-(2-Hydroxyethyl)-4-methylthiazole	-0.0725594	0.101742	-0.713173	0.475911	-0.272219	0.1271	-0.00493884	0.548789	-0.3049	0.159782	Cofactors and Vitamins	Thiamine Metabolism	0
agmatine	0.111126	0.156302	0.710974	0.477271	-0.195602	0.417855	0.00169926	0.548789	-0.24581	0.468062	Amino Acid	Polyamine Metabolism	0
1-methylguanidine	0.0451197	0.0663999	0.679515	0.496974	-0.0851844	0.175424	0.0420979	0.569702	-0.106513	0.196753	Amino Acid	Guanidino and Acetamido Metabolism	0
succinate	0.0855045	0.126338	0.676791	0.4987	-0.162423	0.333432	0.00399241	0.569943	-0.203006	0.374015	Energy	TCA Cycle	0
adipate	-0.0497171	0.0748665	-0.664077	0.506799	-0.196636	0.0972021	0.0123571	0.577444	-0.220685	0.121251	Lipid	Fatty Acid, Dicarboxylate	0
pterin	0.0373754	0.0569478	0.65631	0.511781	-0.0743799	0.149131	-0.00187132	0.581358	-0.0926727	0.167424	Cofactors and Vitamins	Pterin Metabolism	0
N-2-hydroxypalmitoyl-sphingosine (d18:1/16:0(2OH))	-0.0634824	0.0982645	-0.646036	0.518409	-0.256318	0.129353	-0.00428391	0.587114	-0.287883	0.160918	Lipid	Sphingolipid Metabolism	0
lignoceroyl ethanolamide (24:0)*	0.0436615	0.0692434	0.630551	0.528483	-0.0922229	0.179546	0.0122731	0.596726	-0.114465	0.201788	Lipid	Endocannabinoid	0
N-methylproline	0.0959919	0.154674	0.620609	0.535003	-0.207542	0.399526	-0.00221234	0.602278	-0.257226	0.44921	Amino Acid	Urea cycle; Arginine and Proline Metabolism	0
N-acetylarginine	-0.0470137	0.0769654	-0.610841	0.541448	-0.198052	0.104024	0.0108153	0.607715	-0.222775	0.128747	Amino Acid	Urea cycle; Arginine and Proline Metabolism	0
carboxyethyl-GABA	0.0403439	0.0712124	0.566529	0.571165	-0.0994044	0.180092	0.00217342	0.639138	-0.122279	0.202967	Amino Acid	Glutamate Metabolism	0
glycerophosphoglycerol	-0.048554	0.0860798	-0.564059	0.572845	-0.217478	0.12037	0.0333009	0.639138	-0.245129	0.148021	Lipid	Glycerolipid Metabolism	0
3-sulfo-L-alanine	0.0472565	0.0854485	0.553041	0.580363	-0.120429	0.214942	0.00503448	0.645611	-0.147877	0.24239	Amino Acid	Methionine, Cysteine, SAM and Taurine Metabolism	0
1,2-dilinoleoyl-galactosylglycerol (18:2/18:2)*	0.0504644	0.0922522	0.547026	0.584487	-0.130573	0.231502	0.0202678	0.64828	-0.160206	0.261135	Lipid	Glycolipid Metabolism	0
glutarate (pentanedioate)	0.0716362	0.134002	0.534592	0.593055	-0.191331	0.334603	-0.00197533	0.655582	-0.234375	0.377647	Lipid	Fatty Acid, Dicarboxylate	0
palmitoyl sphingomyelin (d18:1/16:0)	0.061914	0.116754	0.530293	0.596031	-0.167207	0.291035	-0.000449105	0.655582	-0.204711	0.328539	Lipid	Sphingolipid Metabolism	0
10-hydroxystearate	-0.0528195	0.0996776	-0.529903	0.5963	-0.248428	0.142789	-0.00239111	0.655582	-0.280447	0.174808	Lipid	Fatty Acid, Monohydroxy	0
kynurenate	0.076859	0.146446	0.52483	0.599822	-0.210528	0.364246	0.00312293	0.65753	-0.25757	0.411288	Amino Acid	Tryptophan Metabolism	0
lysine	0.0353467	0.0697766	0.50657	0.612572	-0.101584	0.172277	0.000608569	0.669555	-0.123998	0.194691	Amino Acid	Lysine Metabolism	0
1-(1-enyl-palmitoyl)-GPE (P-16:0)*	-0.0521559	0.104522	-0.498996	0.617896	-0.257271	0.152959	-0.000826029	0.673417	-0.290845	0.186534	Lipid	Lysoplasmalogen	0
gamma-glutamyl-alpha-lysine	0.0333325	0.0682422	0.488444	0.625346	-0.100587	0.167252	0.00446947	0.679566	-0.122508	0.189173	Peptide	Gamma-glutamyl Amino Acid	0
pipecolate	0.058646	0.137145	0.427621	0.669022	-0.210489	0.327781	0.00841454	0.724021	-0.254543	0.371835	Amino Acid	Lysine Metabolism	0
glutamate, gamma-methyl ester	0.0288831	0.0677794	0.426134	0.670105	-0.104128	0.161894	0.00455918	0.724021	-0.1259	0.183667	Amino Acid	Glutamate Metabolism	0
N-acetylcitrulline	0.0246571	0.0631369	0.390534	0.696227	-0.0992438	0.148558	0.000943375	0.748363	-0.119525	0.168839	Amino Acid	Urea cycle; Arginine and Proline Metabolism	0
2-aminophenol	0.0290025	0.0743634	0.39001	0.696615	-0.116929	0.174934	0.18897	0.748363	-0.140816	0.198821	Amino Acid	Tryptophan Metabolism	0
4-cholesten-3-one	-0.0503073	0.132083	-0.380875	0.703379	-0.309509	0.208895	-2.61629e-05	0.753477	-0.351937	0.251323	Lipid	Sterol	0
delta-tocopherol	0.0288694	0.0787524	0.366584	0.714009	-0.125676	0.183414	0.0528643	0.762692	-0.150973	0.208711	Cofactors and Vitamins	Tocopherol Metabolism	0
2-hydroxylaurate	0.0224193	0.0618099	0.362713	0.716898	-0.0988774	0.143716	0.0231313	0.763608	-0.118732	0.163571	Lipid	Fatty Acid, Monohydroxy	0
heptanoate (7:0)	0.0572679	0.170623	0.33564	0.737215	-0.277566	0.392101	0.0183742	0.783031	-0.332373	0.446909	Lipid	Medium Chain Fatty Acid	0
caprylate (8:0)	0.0427752	0.131926	0.324236	0.745829	-0.216119	0.301669	0.00722462	0.787976	-0.258496	0.344047	Lipid	Medium Chain Fatty Acid	0
maltose	0.044218	0.136506	0.323928	0.746063	-0.223663	0.312099	-0.00292453	0.787976	-0.267512	0.355948	Carbohydrate	Glycogen Metabolism	0
N-acetylhistidine	0.0213686	0.0677313	0.315491	0.752457	-0.111548	0.154286	-0.000710058	0.792504	-0.133305	0.176042	Amino Acid	Histidine Metabolism	0
1-palmitoyl-2-linoleoyl-galactosylglycerol (16:0/18:2)*	0.0288114	0.0923165	0.312094	0.755036	-0.152352	0.209975	0.00424571	0.792999	-0.182006	0.239629	Lipid	Glycolipid Metabolism	0
N-acetylglucosaminylasparagine	-0.020412	0.0790164	-0.258326	0.79621	-0.175475	0.134651	0.010841	0.8316	-0.200857	0.160033	Carbohydrate	Aminosugar Metabolism	0
m-tyramine	-0.0223103	0.0865038	-0.257911	0.796531	-0.192067	0.147446	0.00287357	0.8316	-0.219853	0.175233	Amino Acid	Tyrosine Metabolism	0
1-methylimidazoleacetate	-0.0211513	0.0827977	-0.255457	0.798424	-0.183635	0.141332	-0.00467963	0.8316	-0.210231	0.167929	Amino Acid	Histidine Metabolism	0
caproate (6:0)	0.0336094	0.173662	0.193534	0.846581	-0.307187	0.374406	0.0149955	0.879322	-0.362971	0.43019	Lipid	Medium Chain Fatty Acid	0
alpha-tocopherol	-0.00986035	0.0554884	-0.177701	0.858995	-0.118752	0.0990309	0.0323197	0.889758	-0.136576	0.116855	Cofactors and Vitamins	Tocopherol Metabolism	0
caprate (10:0)	0.019696	0.127379	0.154626	0.877149	-0.230274	0.269666	-0.000398353	0.906066	-0.271191	0.310583	Lipid	Medium Chain Fatty Acid	0
ergosterol	-0.019737	0.134564	-0.146674	0.88342	-0.283808	0.244334	0.00983803	0.910044	-0.327033	0.287559	Lipid	Sterol	0
N-acetylglutamate	-0.00891618	0.0641273	-0.139039	0.889448	-0.134761	0.116928	0.0365708	0.910563	-0.15536	0.137527	Amino Acid	Glutamate Metabolism	0
N-acetylserotonin	0.0125696	0.0907665	0.138483	0.889888	-0.165552	0.190691	0.0062764	0.910563	-0.194708	0.219847	Amino Acid	Tryptophan Metabolism	0
arginine	0.0185741	0.136729	0.135846	0.891972	-0.249745	0.286894	0.0165008	0.910563	-0.293666	0.330814	Amino Acid	Urea cycle; Arginine and Proline Metabolism	0
1-(1-enyl-oleoyl)-GPE (P-18:1)*	0.0125719	0.0939805	0.133771	0.893611	-0.171857	0.197001	0.00376228	0.910563	-0.202045	0.227189	Lipid	Lysoplasmalogen	0
pyridoxamine	0.00740072	0.0609366	0.121449	0.90336	-0.112182	0.126984	-3.1435e-06	0.918009	-0.131756	0.146558	Cofactors and Vitamins	Vitamin B6 Metabolism	0
2,3-dimethylsuccinate	0.00967072	0.0826815	0.116964	0.906913	-0.152585	0.171926	0.00398437	0.919136	-0.179144	0.198485	Amino Acid	Leucine, Isoleucine and Valine Metabolism	0
6-oxolithocholate	0.00955818	0.0901289	0.10605	0.915565	-0.167312	0.186428	0.0185342	0.925409	-0.196263	0.21538	Lipid	Secondary Bile Acid Metabolism	0
hexadecanedioate	-0.0057572	0.0609613	-0.0944402	0.924779	-0.125389	0.113874	0.00667598	0.932217	-0.144971	0.133456	Lipid	Fatty Acid, Dicarboxylate	0
stigmasterol	-0.00601252	0.0744189	-0.0807929	0.935623	-0.152053	0.140028	0.02483	0.940627	-0.175958	0.163933	Lipid	Sterol	0
isoleucine	0.00532333	0.0690276	0.0771189	0.938545	-0.130137	0.140784	0.0148289	0.941048	-0.152311	0.162957	Amino Acid	Leucine, Isoleucine and Valine Metabolism	0
pyridoxate	-0.00228072	0.079072	-0.0288435	0.976995	-0.157453	0.152891	0.049496	0.976995	-0.182852	0.178291	Cofactors and Vitamins	Vitamin B6 Metabolism	0
1=Yes, 0=No

## Sheet: S4_MetS_blood
Metabolite	short name	Estimate	std.error	statistic	p value	CI low	CI high	adj. r squared	adj. p value	adj. CI low	adj. CI high	Super-pathway	Sub-pathway	Significant at FDR 0.05
hexoses	h1	0.757098	0.0640387	11.8225	3.18579e-30	0.631427	0.882769	0.265119	4.65125e-28	0.616251	0.897945	Carbohydrate	Monosaccharides	1
glutamate	glu	0.637906	0.0659002	9.67988	3.2313e-21	0.508582	0.767229	0.198399	2.35885e-19	0.492965	0.782847	Amino Acid	-	1
alpha-aminoadipic acid	alpha.aaa	0.598452	0.0652588	9.17043	2.75725e-19	0.470387	0.726517	0.218235	1.34186e-17	0.454921	0.741982	Amino Acid	Biogenic Amines	1
alanine	ala	0.600244	0.0707802	8.4804	8.29563e-17	0.461344	0.739144	0.123387	3.02791e-15	0.44457	0.755919	Amino Acid	-	1
lysopc a c18:2	lysopc.a.c18.2	-0.563663	0.0695087	-8.10924	1.53059e-15	-0.700068	-0.427258	0.154059	4.46932e-14	-0.716541	-0.410785	Lipid	Lysophosphatidylcholines	1
pc ae c34:3	pc.ae.c34.3	-0.497345	0.0721016	-6.89784	9.51929e-12	-0.638838	-0.355852	0.125459	2.31636e-10	-0.655926	-0.338764	Lipid	Phosphatidylcholines	1
isoleucine	ile	0.411789	0.0612032	6.72823	2.93358e-11	0.291683	0.531895	0.315416	6.11862e-10	0.277178	0.5464	Amino Acid	-	1
lysopc a c18:1	lysopc.a.c18.1	-0.468458	0.0704815	-6.64654	5.0007e-11	-0.606772	-0.330144	0.132755	9.12628e-10	-0.623476	-0.313441	Lipid	Lysophosphatidylcholines	1
lysopc a c17:0	lysopc.a.c17.0	-0.483691	0.0736811	-6.56465	8.48705e-11	-0.628283	-0.339098	0.0969999	1.37679e-09	-0.645745	-0.321636	Lipid	Lysophosphatidylcholines	1
pc ae c34:2	pc.ae.c34.2	-0.452135	0.0724986	-6.23647	6.67406e-10	-0.594408	-0.309863	0.125483	9.74413e-09	-0.611589	-0.292681	Lipid	Phosphatidylcholines	1
pc ae c44:6	pc.ae.c44.6	-0.438268	0.0733184	-5.97759	3.17973e-09	-0.582149	-0.294386	0.0790153	4.22036e-08	-0.599524	-0.277011	Lipid	Phosphatidylcholines	1
pc aa c32:1	pc.aa.c32.1	0.38355	0.0661752	5.79598	9.18185e-09	0.253687	0.513413	0.216853	1.11712e-07	0.238004	0.529096	Lipid	Phosphatidylcholines	1
glycine	gly	-0.411056	0.0718684	-5.71957	1.42211e-08	-0.552092	-0.270021	0.129787	1.59713e-07	-0.569124	-0.252989	Amino Acid	-	1
pc ae c44:4	pc.ae.c44.4	-0.414054	0.0743578	-5.5684	3.32907e-08	-0.559975	-0.268133	0.0733012	3.47175e-07	-0.577597	-0.250511	Lipid	Phosphatidylcholines	1
pc ae c32:2	pc.ae.c32.2	-0.3796	0.0690302	-5.49904	4.88515e-08	-0.515066	-0.244134	0.175041	4.59652e-07	-0.531425	-0.227774	Lipid	Phosphatidylcholines	1
pc ae c44:5	pc.ae.c44.5	-0.410982	0.074813	-5.49346	5.03728e-08	-0.557796	-0.264168	0.04948	4.59652e-07	-0.575526	-0.246438	Lipid	Phosphatidylcholines	1
pc ae c42:5	pc.ae.c42.5	-0.403909	0.0740036	-5.45796	6.11836e-08	-0.549135	-0.258683	0.0803599	5.25459e-07	-0.566673	-0.241145	Lipid	Phosphatidylcholines	1
pc ae c36:3	pc.ae.c36.3	-0.395945	0.0732445	-5.4058	8.12563e-08	-0.539681	-0.252209	0.0959476	6.59079e-07	-0.557039	-0.234851	Lipid	Phosphatidylcholines	1
sm c16:0	sm.c16.0	-0.402462	0.0755581	-5.32652	1.24492e-07	-0.550738	-0.254185	0.0795709	9.56621e-07	-0.568645	-0.236279	Lipid	Sphingomyelins	1
pc aa c42:0	pc.aa.c42.0	-0.382662	0.0721788	-5.30158	1.42208e-07	-0.524307	-0.241017	0.119409	1.03812e-06	-0.541412	-0.223911	Lipid	Phosphatidylcholines	1
pc ae c42:4	pc.ae.c42.4	-0.39596	0.0748775	-5.2881	1.52773e-07	-0.542901	-0.249019	0.0773345	1.06213e-06	-0.560646	-0.231274	Lipid	Phosphatidylcholines	1
propionylcarnitine	c3	0.346449	0.0657836	5.2665	1.71317e-07	0.217354	0.475544	0.206287	1.13692e-06	0.201764	0.491134	Acyl Carnitine	-	1
valine	val	0.357468	0.0680453	5.25337	1.83626e-07	0.223934	0.491001	0.174808	1.16563e-06	0.207808	0.507127	Amino Acid	-	1
pc ae c36:2	pc.ae.c36.2	-0.360164	0.0711372	-5.06295	4.93952e-07	-0.499765	-0.220564	0.155823	2.97302e-06	-0.516624	-0.203705	Lipid	Phosphatidylcholines	1
sm oh c22:2	sm..oh..c22.2	-0.340414	0.0673147	-5.05705	5.09079e-07	-0.472513	-0.208314	0.252605	2.97302e-06	-0.488466	-0.192361	Lipid	Sphingomyelins	1
pc aa c42:1	pc.aa.c42.1	-0.365075	0.0723793	-5.04391	5.44366e-07	-0.507113	-0.223036	0.0917198	3.05683e-06	-0.524266	-0.205883	Lipid	Phosphatidylcholines	1
glutamine	gln	-0.369244	0.0756687	-4.87975	1.24139e-06	-0.517738	-0.220751	0.049934	6.71271e-06	-0.535671	-0.202818	Amino Acid	-	1
sm oh c14:1	sm..oh..c14.1	-0.334885	0.0689534	-4.85669	1.39107e-06	-0.470201	-0.19957	0.196531	7.25344e-06	-0.486542	-0.183229	Lipid	Sphingomyelins	1
citrulline	cit	-0.34165	0.0712812	-4.79299	1.90065e-06	-0.481533	-0.201767	0.0998599	9.56877e-06	-0.498426	-0.184874	Amino Acid	-	1
leucine	leu	0.295502	0.0630257	4.68859	3.14494e-06	0.171819	0.419184	0.258198	1.53054e-05	0.156883	0.434121	Amino Acid	-	1
pc ae c32:1	pc.ae.c32.1	-0.337461	0.0730417	-4.62011	4.35281e-06	-0.480799	-0.194123	0.0771487	2.05003e-05	-0.498109	-0.176812	Lipid	Phosphatidylcholines	1
pc ae c40:5	pc.ae.c40.5	-0.349836	0.077074	-4.53897	6.36296e-06	-0.501088	-0.198585	0.045085	2.9031e-05	-0.519354	-0.180319	Lipid	Phosphatidylcholines	1
lysopc a c18:0	lysopc.a.c18.0	-0.346336	0.0765803	-4.52252	6.86718e-06	-0.496618	-0.196053	0.0295791	3.03821e-05	-0.514767	-0.177905	Lipid	Lysophosphatidylcholines	1
proline	pro	0.311421	0.0702844	4.43087	1.04553e-05	0.173494	0.449348	0.136156	4.48962e-05	0.156837	0.466005	Amino Acid	-	1
pc aa c40:6	pc.aa.c40.6	0.327248	0.0750669	4.35942	1.4434e-05	0.179936	0.474561	0.0432724	6.02105e-05	0.162146	0.492351	Lipid	Phosphatidylcholines	1
pc ae c40:4	pc.ae.c40.4	-0.32736	0.0757612	-4.32094	1.71391e-05	-0.476035	-0.178685	0.0689418	6.95084e-05	-0.493989	-0.16073	Lipid	Phosphatidylcholines	1
sm oh c16:1	sm..oh..c16.1	-0.285925	0.0686178	-4.16692	3.36326e-05	-0.420582	-0.151268	0.20141	0.000132712	-0.436843	-0.135006	Lipid	Sphingomyelins	1
pc ae c42:3	pc.ae.c42.3	-0.302562	0.0729488	-4.1476	3.65454e-05	-0.445718	-0.159406	0.111284	0.000140411	-0.463007	-0.142118	Lipid	Phosphatidylcholines	1
butenylcarnitine	c4.1	0.288654	0.0709044	4.07103	5.06208e-05	0.14951	0.427798	0.0906872	0.000189504	0.132707	0.444602	Acyl Carnitine	-	1
hydroxybutyrylcarnitine	c3.dc..c4.oh.	0.277427	0.0706274	3.92804	9.17134e-05	0.138827	0.416028	0.141994	0.00033165	0.122089	0.432766	Acyl Carnitine	-	1
lysopc a c20:4	lysopc.a.c20.4	-0.28179	0.0718068	-3.92428	9.31347e-05	-0.422705	-0.140875	0.108854	0.00033165	-0.439722	-0.123858	Lipid	Lysophosphatidylcholines	1
pc ae c40:6	pc.ae.c40.6	-0.285561	0.0733674	-3.8922	0.000106137	-0.429538	-0.141583	0.111359	0.000368953	-0.446926	-0.124196	Lipid	Phosphatidylcholines	1
phenylalanine	phe	0.280633	0.0722595	3.88368	0.000109866	0.13883	0.422436	0.0910228	0.000373034	0.121705	0.439561	Amino Acid	-	1
sm c24:1	sm.c24.1	-0.296839	0.0775364	-3.82838	0.000137268	-0.448998	-0.14468	0.0350518	0.000455085	-0.467373	-0.126305	Lipid	Sphingomyelins	1
pc ae c40:3	pc.ae.c40.3	-0.277413	0.0725647	-3.82298	0.000140266	-0.419815	-0.135011	0.139739	0.000455085	-0.437012	-0.117814	Lipid	Phosphatidylcholines	1
pc aa c38:3	pc.aa.c38.3	0.272117	0.0725725	3.74959	0.000187616	0.1297	0.414535	0.0923898	0.000595478	0.112501	0.431734	Lipid	Phosphatidylcholines	1
pc ae c42:2	pc.ae.c42.2	-0.27888	0.0746071	-3.73798	0.000196362	-0.42529	-0.13247	0.0633575	0.000609975	-0.442971	-0.114789	Lipid	Phosphatidylcholines	1
pc ae c38:5	pc.ae.c38.5	-0.280267	0.0771976	-3.63052	0.000297656	-0.431761	-0.128774	0.0178875	0.000905371	-0.450056	-0.110478	Lipid	Phosphatidylcholines	1
isovalerylcarnitine	c5	0.249173	0.0695416	3.58308	0.000356472	0.112704	0.385643	0.160451	0.00106214	0.0962228	0.402123	Acyl Carnitine	-	1
pc ae c30:0	pc.ae.c30.0	-0.259048	0.0728132	-3.55771	0.000392228	-0.401938	-0.116158	0.0973654	0.00114531	-0.419194	-0.0989024	Lipid	Phosphatidylcholines	1
pc ae c38:4	pc.ae.c38.4	-0.261412	0.0760823	-3.43591	0.000615635	-0.410717	-0.112107	0.0582272	0.00176241	-0.428748	-0.094076	Lipid	Phosphatidylcholines	1
tyrosine	tyr	0.247265	0.0720774	3.43056	0.000627762	0.10582	0.388711	0.0946499	0.00176256	0.088738	0.405793	Amino Acid	-	1
pc ae c44:3	pc.ae.c44.3	-0.252678	0.0740621	-3.41171	0.000672256	-0.398019	-0.107338	0.0499223	0.00185188	-0.415571	-0.0897855	Lipid	Phosphatidylcholines	1
butyrylcarnitine	c4	0.235545	0.0712333	3.30667	0.000978814	0.0957556	0.375334	0.101208	0.00264642	0.0788739	0.392216	Acyl Carnitine	-	1
sm c16:1	sm.c16.1	-0.228242	0.0709471	-3.21708	0.00133797	-0.36747	-0.0890146	0.15769	0.00350457	-0.384284	-0.0722007	Lipid	Sphingomyelins	1
pc aa c38:0	pc.aa.c38.0	-0.243842	0.0758279	-3.21573	0.00134422	-0.392648	-0.0950359	0.0607671	0.00350457	-0.410618	-0.0770653	Lipid	Phosphatidylcholines	1
pc aa c34:4	pc.aa.c34.4	0.226908	0.0720643	3.14868	0.00169026	0.0854876	0.368328	0.0797247	0.00432944	0.068409	0.385406	Lipid	Phosphatidylcholines	1
pc aa c42:2	pc.aa.c42.2	-0.234342	0.0746995	-3.13713	0.00175758	-0.380934	-0.0877508	0.0755774	0.00442426	-0.398637	-0.0700477	Lipid	Phosphatidylcholines	1
lysopc a c20:3	lysopc.a.c20.3	-0.21754	0.071166	-3.0568	0.00229846	-0.357198	-0.0778831	0.121227	0.00565891	-0.374063	-0.0610174	Lipid	Lysophosphatidylcholines	1
lysopc a c16:0	lysopc.a.c16.0	-0.225525	0.0738638	-3.05325	0.00232558	-0.370476	-0.0805731	0.0685321	0.00565891	-0.387981	-0.063068	Lipid	Lysophosphatidylcholines	1
pc ae c38:2	pc.ae.c38.2	-0.195021	0.0641144	-3.04177	0.00241521	-0.320841	-0.0692024	0.0272603	0.00578067	-0.336035	-0.0540078	Lipid	Phosphatidylcholines	1
taurine	taurine	-0.223548	0.0757544	-2.95096	0.00324414	-0.37221	-0.0748868	0.0435285	0.00763942	-0.390163	-0.0569336	Amino Acid	Biogenic Amines	1
pc ae c38:6	pc.ae.c38.6	-0.219424	0.0772035	-2.84215	0.00457513	-0.370929	-0.0679184	0.0255301	0.0106027	-0.389226	-0.0496218	Lipid	Phosphatidylcholines	1
pc aa c36:6	pc.aa.c36.6	0.203902	0.0723774	2.81721	0.00494276	0.0618677	0.345937	0.0941638	0.0112757	0.0447149	0.363089	Lipid	Phosphatidylcholines	1
sm c20:2	sm.c20.2	-0.194151	0.0692018	-2.80558	0.00512321	-0.329954	-0.0583483	0.170736	0.0115075	-0.346354	-0.0419481	Lipid	Sphingomyelins	1
pc ae c42:1	pc.ae.c42.1	-0.206054	0.0740424	-2.78292	0.00549199	-0.351356	-0.0607519	0.0419815	0.0119909	-0.368903	-0.0432045	Lipid	Phosphatidylcholines	1
pc ae c36:4	pc.ae.c36.4	-0.209872	0.0754316	-2.78228	0.00550265	-0.3579	-0.0618439	0.0479959	0.0119909	-0.375777	-0.0439672	Lipid	Phosphatidylcholines	1
pc aa c38:4	pc.aa.c38.4	0.20306	0.0751138	2.70337	0.00698418	0.0556559	0.350465	0.0529971	0.0149954	0.0378546	0.368266	Lipid	Phosphatidylcholines	1
pc aa c36:5	pc.aa.c36.5	0.197957	0.0738958	2.67887	0.00751234	0.0529427	0.342971	0.0751509	0.0158957	0.03543	0.360484	Lipid	Phosphatidylcholines	1
pc ae c40:2	pc.ae.c40.2	-0.198986	0.0744346	-2.6733	0.00763726	-0.345057	-0.0529142	0.0755573	0.0159291	-0.362698	-0.0352738	Lipid	Phosphatidylcholines	1
aspartate	asp	0.197893	0.0755971	2.61773	0.00898965	0.04954	0.346246	0.0112224	0.0184858	0.0316241	0.364162	Amino Acid	-	1
carnitine	c0	0.17679	0.069734	2.5352	0.0113946	0.0399426	0.313637	0.140611	0.0231057	0.0234163	0.330163	Acyl Carnitine	-	1
pc ae c36:5	pc.ae.c36.5	-0.193434	0.0767941	-2.51887	0.0119334	-0.344136	-0.0427321	0.0108987	0.0238667	-0.362335	-0.0245326	Lipid	Phosphatidylcholines	1
pc ae c40:1	pc.ae.c40.1	-0.182839	0.0742432	-2.4627	0.0139625	-0.328535	-0.0371428	0.0448657	0.0275477	-0.34613	-0.0195478	Lipid	Phosphatidylcholines	1
pc aa c38:6	pc.aa.c38.6	0.184589	0.0752601	2.45269	0.0143548	0.0368978	0.332281	0.044889	0.027944	0.0190618	0.350117	Lipid	Phosphatidylcholines	1
sm oh c22:1	sm..oh..c22.1	-0.176801	0.0723548	-2.44353	0.0147219	-0.318791	-0.034811	0.127062	0.0280784	-0.335939	-0.0176635	Lipid	Sphingomyelins	1
pc aa c34:1	pc.aa.c34.1	0.173817	0.0711958	2.4414	0.0148085	0.0341017	0.313533	0.113129	0.0280784	0.0172289	0.330406	Lipid	Phosphatidylcholines	1
kynurenine	kynurenine	0.165186	0.0692152	2.38656	0.0171981	0.029357	0.301015	0.157369	0.0321913	0.0129536	0.317419	Amino Acid	Biogenic Amines	1
pc aa c36:4	pc.aa.c36.4	0.17711	0.0749712	2.36237	0.0183551	0.0299854	0.324235	0.0528169	0.0339221	0.0122179	0.342002	Lipid	Phosphatidylcholines	1
pc ae c34:1	pc.ae.c34.1	-0.174365	0.0740281	-2.35539	0.0187017	-0.319639	-0.0290913	0.0880342	0.0341306	-0.337183	-0.0115473	Lipid	Phosphatidylcholines	1
sm oh c24:1	sm..oh..c24.1	-0.174683	0.0749013	-2.33218	0.0198953	-0.321671	-0.0276959	0.0645917	0.0358606	-0.339422	-0.00994494	Lipid	Sphingomyelins	1
pc aa c40:5	pc.aa.c40.5	0.169332	0.0747616	2.26496	0.0237354	0.0226185	0.316045	0.043573	0.0422606	0.00490069	0.333763	Lipid	Phosphatidylcholines	1
octadecanoylcarnitine (= stearylcarnitine)	c18	-0.149403	0.0686378	-2.17669	0.0297446	-0.284099	-0.0147073	0.201298	0.0523218	-0.300365	0.00155926	Acyl Carnitine	-	0
symmetric dimethylarginine	sdma	-0.150637	0.071869	-2.09599	0.0363422	-0.291673	-0.00959975	0.105247	0.0631661	-0.308706	0.00743259	Amino Acid	Biogenic Amines	0
serine	ser	-0.154091	0.0754585	-2.04206	0.0414162	-0.302171	-0.00600964	0.0225863	0.0711384	-0.320054	0.0118734	Amino Acid	-	0
pc aa c40:3	pc.aa.c40.3	-0.15147	0.0772251	-1.96141	0.0501177	-0.303018	7.79208e-05	0.0211482	0.0845652	-0.321319	0.0183796	Lipid	Phosphatidylcholines	0
pc aa c38:1	pc.aa.c38.1	-0.148987	0.07605	-1.95907	0.0503916	-0.298228	0.000254751	0.0416389	0.0845652	-0.316252	0.0182779	Lipid	Phosphatidylcholines	0
pc aa c28:1	pc.aa.c28.1	-0.142177	0.0731553	-1.9435	0.0522449	-0.285739	0.00138369	0.0866014	0.0866791	-0.303076	0.0187209	Lipid	Phosphatidylcholines	0
pc aa c40:4	pc.aa.c40.4	0.140422	0.0724771	1.93746	0.0529791	-0.00180846	0.282652	0.0910893	0.0869095	-0.0189849	0.299828	Lipid	Phosphatidylcholines	0
pc aa c40:2	pc.aa.c40.2	-0.146653	0.0760228	-1.92906	0.054015	-0.295841	0.00253564	0.0257635	0.0876243	-0.313858	0.0205524	Lipid	Phosphatidylcholines	0
asparagine	asn	-0.143768	0.0750996	-1.91436	0.0558682	-0.291144	0.0036088	0.0237062	0.0896347	-0.308942	0.0214068	Amino Acid	-	0
pc aa c36:1	pc.aa.c36.1	0.132968	0.0729385	1.82301	0.0686098	-0.010168	0.276103	0.0755674	0.108881	-0.0274538	0.293389	Lipid	Phosphatidylcholines	0
dimethylarginine	total.dma	-0.123935	0.069092	-1.79376	0.0731625	-0.259522	0.0116524	0.156981	0.114612	-0.275896	0.0280266	Amino Acid	Biogenic Amines	0
dodecanoylcarnitine	c12	-0.121858	0.0680831	-1.78984	0.0737914	-0.255465	0.0117493	0.186242	0.114612	-0.2716	0.0278844	Acyl Carnitine	-	0
hexadecanoylcarnitine (= palmitoylcarnitine)	c16	0.114936	0.0660486	1.74018	0.0821457	-0.0146786	0.244551	0.242542	0.126245	-0.0303316	0.260204	Acyl Carnitine	-	0
ornithine	orn	-0.122889	0.0713789	-1.72165	0.0854526	-0.262964	0.0171858	0.0974442	0.129959	-0.279881	0.034102	Amino Acid	-	0
tryptophan	trp	0.123406	0.0721491	1.71043	0.0875068	-0.0181806	0.264992	0.069431	0.131711	-0.0352793	0.282091	Amino Acid	-	0
pc ae c38:3	pc.ae.c38.3	-0.124438	0.0730264	-1.70402	0.0886986	-0.267746	0.0188699	0.105612	0.132143	-0.285053	0.0361766	Lipid	Phosphatidylcholines	0
pc ae c36:1	pc.ae.c36.1	-0.126738	0.0748984	-1.69213	0.0909429	-0.273719	0.020244	0.0774635	0.134118	-0.29147	0.0379943	Lipid	Phosphatidylcholines	0
pc ae c38:1	pc.ae.c38.1	-0.119207	0.0713932	-1.66973	0.0952961	-0.25931	0.0208958	0.00754502	0.138213	-0.27623	0.0378154	Lipid	Phosphatidylcholines	0
hydroxyhexadecenoylcarnitine (= hydroxypalmitoleylcarnitine)	c16.1.oh	0.110851	0.0664521	1.66813	0.0956131	-0.0195559	0.241257	0.199448	0.138213	-0.0353045	0.257006	Acyl Carnitine	-	0
pc aa c36:3	pc.aa.c36.3	0.120881	0.0738775	1.63623	0.102115	-0.0240975	0.265859	0.0634324	0.146165	-0.0416058	0.283368	Lipid	Phosphatidylcholines	0
dodecenoylcarnitine	c12.1	-0.105509	0.0672412	-1.56911	0.116949	-0.237464	0.0264463	0.213256	0.165772	-0.2534	0.0423819	Acyl Carnitine	-	0
pimelylcarnitine	c7.dc	-0.103294	0.0676465	-1.52697	0.127095	-0.236045	0.0294564	0.190056	0.178422	-0.252076	0.045488	Acyl Carnitine	-	0
pc aa c42:4	pc.aa.c42.4	-0.115742	0.0769447	-1.50422	0.13285	-0.266739	0.0352556	0.00444116	0.184725	-0.284974	0.0534909	Lipid	Phosphatidylcholines	0
pc ae c36:0	pc.ae.c36.0	-0.111191	0.0753228	-1.4762	0.140215	-0.259006	0.0366232	0.0464978	0.193127	-0.276857	0.054474	Lipid	Phosphatidylcholines	0
pc aa c30:0	pc.aa.c30.0	0.105703	0.0723551	1.46089	0.144371	-0.0362881	0.247693	0.0678123	0.196992	-0.0534356	0.264841	Lipid	Phosphatidylcholines	0
histidine	his	-0.103954	0.0754529	-1.37774	0.168603	-0.252024	0.0441156	0.017501	0.227926	-0.269906	0.0619973	Amino Acid	-	0
tetradecadienoylcarnitine	c14.2	-0.0892274	0.0677894	-1.31624	0.188403	-0.222258	0.0438035	0.197135	0.252357	-0.238324	0.059869	Acyl Carnitine	-	0
pc ae c34:0	pc.ae.c34.0	-0.0941416	0.0739403	-1.27321	0.203249	-0.239243	0.05096	0.0629352	0.267875	-0.256766	0.0684832	Lipid	Phosphatidylcholines	0
octadecadienoylcarnitine (= linoleylcarnitine)	c18.2	-0.088146	0.0692941	-1.27206	0.203658	-0.22413	0.0478377	0.183596	0.267875	-0.240552	0.0642598	Acyl Carnitine	-	0
sm c24:0	sm.c24.0	-0.0965895	0.0768715	-1.25651	0.209235	-0.247443	0.0542643	0.0145181	0.272753	-0.265661	0.0724822	Lipid	Sphingomyelins	0
pc aa c34:3	pc.aa.c34.3	0.0883231	0.0708983	1.24577	0.213149	-0.0508088	0.227455	0.111497	0.273018	-0.0676111	0.244257	Lipid	Phosphatidylcholines	0
spermidine	spermidine	-0.0920512	0.0738956	-1.24569	0.213179	-0.237065	0.0529627	0.0256312	0.273018	-0.254578	0.0704753	Amino Acid	Biogenic Amines	0
tetradecenoylcarnitine	c14.1	-0.0828273	0.0674226	-1.22848	0.219565	-0.215138	0.0494838	0.186502	0.278752	-0.231117	0.0654624	Acyl Carnitine	-	0
threonine	thr	-0.0845841	0.0747914	-1.13093	0.258363	-0.231356	0.0621876	0.0114507	0.325181	-0.249081	0.0799125	Amino Acid	-	0
acetylcarnitine	c2	0.0769029	0.0685787	1.12138	0.262403	-0.0576769	0.211483	0.177298	0.326856	-0.0739295	0.227735	Acyl Carnitine	-	0
decenoylcarnitine	c10.1	-0.0763317	0.0683221	-1.11723	0.264171	-0.210408	0.0577446	0.194434	0.326856	-0.2266	0.0739363	Acyl Carnitine	-	0
sm c18:1	sm.c18.1	-0.0737519	0.0701041	-1.05203	0.293046	-0.211325	0.0638215	0.173041	0.359536	-0.227939	0.0804356	Lipid	Sphingomyelins	0
hexadecadienoylcarnitine	c16.2	0.07081	0.0686975	1.03075	0.302915	-0.064003	0.205623	0.176092	0.368547	-0.0802837	0.221904	Acyl Carnitine	-	0
methionine-sulfoxide	met.so	0.0733926	0.0726932	1.00962	0.312929	-0.0692618	0.216047	0.0785213	0.377584	-0.0864894	0.233275	Amino Acid	Biogenic Amines	0
pc aa c32:2	pc.aa.c32.2	0.0766072	0.0764613	1.00191	0.316638	-0.0734416	0.226656	0.0445037	0.378927	-0.0915622	0.244777	Lipid	Phosphatidylcholines	0
tetradecanoylcarnitine	c14	0.0619958	0.0651673	0.951333	0.341673	-0.0658895	0.189881	0.245111	0.402419	-0.0813336	0.205325	Acyl Carnitine	-	0
pc aa c42:5	pc.aa.c42.5	0.0724084	0.0761296	0.95112	0.341781	-0.0769895	0.221806	0.0088709	0.402419	-0.0950315	0.239848	Lipid	Phosphatidylcholines	0
pc aa c38:5	pc.aa.c38.5	0.0703949	0.0757556	0.929237	0.352998	-0.078269	0.219059	0.0311996	0.412301	-0.0962224	0.237012	Lipid	Phosphatidylcholines	0
decanoylcarnitine	c10	-0.0660025	0.0715479	-0.922494	0.3565	-0.206409	0.0744041	0.124377	0.413088	-0.223365	0.0913604	Acyl Carnitine	-	0
lysine	lys	0.0617155	0.0742552	0.831127	0.406106	-0.084004	0.207435	0.0148343	0.466863	-0.101602	0.225033	Amino Acid	-	0
methionine	met	0.0592816	0.0718179	0.825443	0.409323	-0.081655	0.200218	0.0895069	0.466884	-0.0986752	0.217238	Amino Acid	-	0
pc aa c32:3	pc.aa.c32.3	-0.0567394	0.0704641	-0.805224	0.420888	-0.195019	0.0815405	0.138739	0.476354	-0.211719	0.0982399	Lipid	Phosphatidylcholines	0
nonanoylcarnitine	c9	-0.0526152	0.072546	-0.725267	0.468463	-0.194981	0.0897501	0.113817	0.52612	-0.212173	0.106943	Acyl Carnitine	-	0
trans-4-hydroxyproline	t4.oh.pro	0.048044	0.0735507	0.653209	0.513776	-0.096293	0.192381	0.0655204	0.572606	-0.113724	0.209812	Amino Acid	Biogenic Amines	0
pc aa c32:0	pc.aa.c32.0	0.0433461	0.0745119	0.581735	0.560881	-0.102877	0.189569	0.0465376	0.620368	-0.120536	0.207228	Lipid	Phosphatidylcholines	0
arginine	arg	-0.0428948	0.0754483	-0.568532	0.569806	-0.190956	0.105166	0.0111974	0.625501	-0.208836	0.123047	Amino Acid	-	0
pc ae c38:0	pc.ae.c38.0	-0.0273437	0.0728604	-0.37529	0.707527	-0.170326	0.115639	0.103675	0.770888	-0.187593	0.132906	Lipid	Phosphatidylcholines	0
pc aa c34:2	pc.aa.c34.2	0.0272952	0.0762573	0.357935	0.72047	-0.122353	0.176944	0.0176462	0.779175	-0.140426	0.195016	Lipid	Phosphatidylcholines	0
asymmetric dimethylarginine	adma	-0.0239952	0.0747394	-0.321052	0.74824	-0.170665	0.122675	0.0643357	0.79839	-0.188378	0.140387	Amino Acid	Biogenic Amines	0
octadecenoylcarnitine (= oleylcarnitine)	c18.1	-0.0218918	0.0684506	-0.319819	0.749175	-0.15622	0.112437	0.190465	0.79839	-0.172442	0.128659	Acyl Carnitine	-	0
pc aa c42:6	pc.aa.c42.6	0.0183174	0.0746801	0.245278	0.806293	-0.128236	0.164871	0.035748	0.853035	-0.145934	0.182569	Lipid	Phosphatidylcholines	0
acetylornithine	ac.orn	0.0133431	0.0740182	0.180268	0.85698	-0.131911	0.158598	0.0712569	0.895904	-0.149453	0.176139	Amino Acid	Biogenic Amines	0
hydroxytetradecenoylcarnitine	c14.1.oh	-0.0113764	0.0640616	-0.177584	0.859086	-0.137092	0.114339	0.247824	0.895904	-0.152274	0.129521	Acyl Carnitine	-	0
octanoylcarnitine	c8	-0.0113115	0.0716657	-0.157837	0.874618	-0.151949	0.129326	0.115937	0.899859	-0.168933	0.14631	Acyl Carnitine	-	0
sm c18:0	sm.c18.0	-0.0117602	0.0748618	-0.157092	0.875205	-0.15867	0.13515	0.0834364	0.899859	-0.176412	0.152891	Lipid	Sphingomyelins	0
pc aa c36:2	pc.aa.c36.2	0.00941273	0.0749994	0.125504	0.900151	-0.137767	0.156593	0.0329509	0.919035	-0.155541	0.174367	Lipid	Phosphatidylcholines	0
hydroxytetradecadienoylcarnitine	c14.2.oh	0.00670901	0.0714627	0.0938813	0.925223	-0.133531	0.146949	0.1295	0.938073	-0.150467	0.163885	Acyl Carnitine	-	0
lysopc a c16:1	lysopc.a.c16.1	-0.0036058	0.0694088	-0.0519502	0.958579	-0.139815	0.132603	0.139735	0.96519	-0.156264	0.149052	Lipid	Lysophosphatidylcholines	0
creatinine	creatinine	-0.00111061	0.0625388	-0.0177587	0.985835	-0.123838	0.121616	0.296339	0.985835	-0.138659	0.136438	Amino Acid	Biogenic Amines	0

## Sheet: S5_MetS_components_stool
MetS component continous variable	Metabolite	Estimate	std.error	statistic	p value	CI low	CI high	adj. r squared	adj. p value	adj. CI low	adj. CI high	Super-pathway	Sub-pathway
fasting glucose	3-hydroxylaurate	0.294738	0.0375029	7.85909	1.02584e-14	0.221142	0.368334	0.0933313	1.74392e-12	0.165419	0.424058	Lipid	Fatty Acid, Monohydroxy
fasting glucose	margaroylcarnitine*	0.221843	0.0529009	4.19355	2.99777e-05	0.118029	0.325656	0.0818841	0.00254811	0.0394266	0.404259	Lipid	Fatty Acid Metabolism(Acyl Carnitine)
triglycerides	putrescine	0.382132	0.0718973	5.31497	1.32415e-07	0.241039	0.523224	0.0673826	2.25105e-05	0.214995	0.549268	Amino Acid	Polyamine Metabolism
triglycerides	suberate (octanedioate)	-0.153431	0.0325968	-4.70692	2.88082e-06	-0.217399	-0.0894621	0.0509938	0.00024487	-0.229207	-0.0776542	Lipid	Fatty Acid, Dicarboxylate
triglycerides	cholate	0.441629	0.0980594	4.50369	7.49131e-06	0.249196	0.634062	0.0396093	0.000383119	0.213675	0.669584	Lipid	Primary Bile Acid Metabolism
triglycerides	glycoursodeoxycholate	0.273003	0.061165	4.46339	9.01457e-06	0.152972	0.393034	0.0206335	0.000383119	0.130815	0.415191	Lipid	Secondary Bile Acid Metabolism
triglycerides	palmitoylcarnitine (C16)	0.335207	0.0802501	4.17703	3.2198e-05	0.177723	0.492691	0.0650498	0.00109473	0.148653	0.521761	Lipid	Fatty Acid Metabolism(Acyl Carnitine)
triglycerides	N6-carboxyethyllysine	0.165503	0.0404063	4.09598	4.55491e-05	0.0862094	0.244797	0.0400962	0.00115036	0.0715726	0.259434	Amino Acid	Lysine Metabolism
triglycerides	dimethylarginine (SDMA + ADMA)	0.242717	0.0600265	4.0435	5.68396e-05	0.12492	0.360514	0.0515606	0.00115036	0.103176	0.382258	Amino Acid	Urea cycle; Arginine and Proline Metabolism
triglycerides	7-ketodeoxycholate	0.356274	0.0884153	4.02955	6.02615e-05	0.182766	0.529781	0.0349412	0.00115036	0.150738	0.561809	Lipid	Secondary Bile Acid Metabolism
triglycerides	5-aminovalerate	0.203727	0.0505899	4.02702	6.09016e-05	0.104448	0.303005	0.0358198	0.00115036	0.0861225	0.321331	Amino Acid	Lysine Metabolism
triglycerides	3-ketosphinganine	0.175809	0.0451855	3.89082	0.000106735	0.0871358	0.264481	0.0444695	0.0018145	0.0707678	0.280849	Lipid	Sphingolipid Metabolism
triglycerides	leucylglutamine*	0.176612	0.0464485	3.80232	0.000152307	0.0854609	0.267763	0.0194551	0.00220607	0.0686354	0.284589	Peptide	Dipeptide
triglycerides	N-acetylputrescine	0.323833	0.0859475	3.7678	0.00017463	0.155169	0.492498	0.0440874	0.00220607	0.124035	0.523632	Amino Acid	Polyamine Metabolism
triglycerides	alpha-tocotrienol	-0.145865	0.0388324	-3.75629	0.00018274	-0.222071	-0.0696602	0.0431198	0.00220607	-0.236137	-0.0555936	Cofactors and Vitamins	Tocopherol Metabolism
triglycerides	imidazole propionate	0.309593	0.0826362	3.74646	0.00018994	0.147426	0.471759	0.0278767	0.00220607	0.117492	0.501694	Amino Acid	Histidine Metabolism
triglycerides	glycolithocholate sulfate*	0.263835	0.0705402	3.74021	0.000194653	0.125406	0.402265	0.0261733	0.00220607	0.0998536	0.427817	Lipid	Secondary Bile Acid Metabolism
triglycerides	trimethylamine N-oxide	0.157447	0.0424308	3.71067	0.000218473	0.0741799	0.240714	0.038709	0.00232128	0.0588098	0.256084	Lipid	Phospholipid Metabolism
triglycerides	12-dehydrocholate	0.323421	0.0932507	3.4683	0.000546806	0.140424	0.506418	0.0393483	0.00546806	0.106645	0.540197	Lipid	Secondary Bile Acid Metabolism
triglycerides	glycodeoxycholate	0.230389	0.0678073	3.3977	0.000707194	0.0973229	0.363455	0.00910932	0.0060748	0.0727604	0.388018	Lipid	Secondary Bile Acid Metabolism
triglycerides	N6-carboxymethyllysine	0.162342	0.0477914	3.3969	0.000709252	0.0685559	0.256129	0.0370581	0.0060748	0.0512439	0.273441	Carbohydrate	Advanced Glycation End-product
triglycerides	phenylalanylglycine	0.148879	0.0438553	3.39479	0.000714682	0.0628171	0.234942	0.0239483	0.0060748	0.0469309	0.250828	Peptide	Dipeptide
triglycerides	7-methylguanine	0.248277	0.0736036	3.37317	0.000772515	0.103836	0.392718	0.0500496	0.00612799	0.0771741	0.41938	Nucleotide	Purine Metabolism, Guanine containing
triglycerides	ursodeoxycholate	0.232489	0.0690728	3.36586	0.000793034	0.0969395	0.368038	0.0639751	0.00612799	0.0719185	0.393059	Lipid	Secondary Bile Acid Metabolism
triglycerides	3-methylhistidine	0.230439	0.0709068	3.24988	0.0011943	0.0912899	0.369587	0.0193413	0.00882741	0.0656045	0.395273	Amino Acid	Histidine Metabolism
triglycerides	leucylglycine	0.131688	0.0411414	3.20085	0.00141479	0.0509511	0.212424	0.0246823	0.0100214	0.036048	0.227327	Peptide	Dipeptide
triglycerides	valylleucine	0.143437	0.0450768	3.18207	0.00150882	0.0549779	0.231897	0.0131009	0.01026	0.0386493	0.248225	Peptide	Dipeptide
triglycerides	ursocholate	0.26053	0.0822437	3.16779	0.00158412	0.0991341	0.421927	0.0431385	0.0103577	0.0693421	0.451719	Lipid	Secondary Bile Acid Metabolism
triglycerides	3-methyladipate	-0.257989	0.0821967	-3.13868	0.00174843	-0.419293	-0.096685	0.0418489	0.0107139	-0.449068	-0.06691	Lipid	Fatty Acid, Dicarboxylate
triglycerides	12,13-DiHOME	0.156758	0.0499875	3.13595	0.00176464	0.0586618	0.254854	0.0403676	0.0107139	0.0405543	0.272962	Lipid	Fatty Acid, Dihydroxy
triglycerides	margaroylcarnitine*	0.165815	0.0543756	3.04944	0.00235502	0.0591074	0.272522	0.0741071	0.0124159	0.0394103	0.292219	Lipid	Fatty Acid Metabolism(Acyl Carnitine)
triglycerides	sebacate (decanedioate)	-0.11619	0.0382027	-3.04141	0.00241806	-0.19116	-0.0412207	0.0339592	0.0124159	-0.204998	-0.0273821	Lipid	Fatty Acid, Dicarboxylate
triglycerides	N-acetylmethionine	0.119742	0.0394056	3.03871	0.00243965	0.0424121	0.197072	0.029719	0.0124159	0.0281378	0.211346	Amino Acid	Methionine, Cysteine, SAM and Taurine Metabolism
triglycerides	glycylleucine	0.11687	0.0384625	3.03855	0.00244092	0.041391	0.19235	0.0173875	0.0124159	0.0274583	0.206282	Peptide	Dipeptide
triglycerides	pyruvate	0.11245	0.0370796	3.03267	0.00248852	0.0396847	0.185216	0.0246773	0.0124159	0.026253	0.198647	Carbohydrate	Glycolysis, Gluconeogenesis, and Pyruvate Metabolism
triglycerides	L-urobilin	-0.221313	0.073171	-3.0246	0.00255528	-0.364905	-0.077721	0.0213202	0.0124159	-0.39141	-0.0512154	Cofactors and Vitamins	Hemoglobin and Porphyrin Metabolism
triglycerides	beta-alanine	0.133992	0.0443025	3.02448	0.00255622	0.0470523	0.220932	0.0377598	0.0124159	0.0310041	0.23698	Nucleotide	Pyrimidine Metabolism, Uracil containing
triglycerides	phenylalanine	0.0936789	0.0313233	2.99071	0.00285369	0.0322096	0.155148	0.0183013	0.0134758	0.020863	0.166495	Amino Acid	Phenylalanine Metabolism
triglycerides	glucuronate	0.141491	0.047556	2.97525	0.00300017	0.0481663	0.234816	0.0268452	0.0137845	0.0309395	0.252042	Carbohydrate	Aminosugar Metabolism
triglycerides	succinylcarnitine (C4-DC)	0.143383	0.0492934	2.90877	0.0037114	0.0466491	0.240117	0.044222	0.0165105	0.028793	0.257974	Energy	TCA Cycle
triglycerides	glutaminylleucine	0.105298	0.0363651	2.89559	0.00386948	0.0339349	0.176662	0.0182953	0.0165105	0.020762	0.189835	Peptide	Dipeptide
triglycerides	sphinganine	0.149943	0.0518402	2.89241	0.00390858	0.0482109	0.251675	0.0270899	0.0165105	0.0294322	0.270454	Lipid	Sphingolipid Metabolism
triglycerides	2'-deoxyguanosine	0.168601	0.0584102	2.88651	0.00398194	0.0539764	0.283226	0.0163907	0.0165105	0.0328178	0.304385	Nucleotide	Purine Metabolism, Guanine containing
triglycerides	valylglycine	0.112255	0.0397134	2.82662	0.00480099	0.0343205	0.190189	0.0157091	0.0191088	0.0199347	0.204575	Peptide	Dipeptide
triglycerides	valylglutamine	0.122121	0.0432371	2.82445	0.0048334	0.0372717	0.20697	0.0143842	0.0191088	0.0216095	0.222632	Peptide	Dipeptide
triglycerides	eicosenoylcarnitine (C20:1)*	0.122694	0.0436541	2.8106	0.00504463	0.0370266	0.208362	0.112326	0.0194906	0.0212133	0.224175	Lipid	Fatty Acid Metabolism(Acyl Carnitine)
triglycerides	N1,N12-diacetylspermine	0.23322	0.083494	2.79325	0.00532091	0.0693699	0.39707	0.0722306	0.0197111	0.0391249	0.427315	Amino Acid	Polyamine Metabolism
triglycerides	isoursodeoxycholate	0.189656	0.0679167	2.79248	0.00533359	0.056375	0.322937	0.0429668	0.0197111	0.0317728	0.347539	Lipid	Secondary Bile Acid Metabolism
triglycerides	phytosphingosine	0.127887	0.0459936	2.78054	0.0055321	0.0376283	0.218145	0.0219946	0.019991	0.0209675	0.234806	Lipid	Sphingolipid Metabolism
triglycerides	oleoyl ethanolamide	0.208459	0.0751489	2.77394	0.00564452	0.0609855	0.355932	0.0374428	0.019991	0.0337635	0.383154	Lipid	Endocannabinoid
triglycerides	biliverdin	0.117905	0.0430058	2.7416	0.00622672	0.0335093	0.2023	0.06805	0.0216029	0.0179309	0.217878	Cofactors and Vitamins	Hemoglobin and Porphyrin Metabolism
triglycerides	octadecanedioate	-0.119483	0.0443585	-2.69357	0.00719125	-0.206533	-0.032433	0.035537	0.0244502	-0.222601	-0.0163645	Lipid	Fatty Acid, Dicarboxylate
triglycerides	deoxycholate	0.17094	0.0649899	2.63026	0.00866738	0.0434029	0.298477	0.0508204	0.0284067	0.0198609	0.322019	Lipid	Secondary Bile Acid Metabolism
triglycerides	cysteine	0.0756334	0.0287645	2.6294	0.00868909	0.0191855	0.132081	0.101338	0.0284067	0.00876578	0.142501	Amino Acid	Methionine, Cysteine, SAM and Taurine Metabolism
triglycerides	thymidine	0.128926	0.0492185	2.61946	0.00894452	0.0323388	0.225513	0.0123794	0.0284554	0.0145099	0.243342	Nucleotide	Pyrimidine Metabolism, Thymine containing
triglycerides	isoleucylglycine	0.108334	0.0414816	2.61161	0.00915099	0.0269297	0.189738	0.0112557	0.0284554	0.0119034	0.204764	Peptide	Dipeptide
triglycerides	histidine	0.0891048	0.0341976	2.60559	0.00931232	0.0219949	0.156215	0.0119063	0.0284554	0.00960717	0.168602	Amino Acid	Histidine Metabolism
triglycerides	N-acetylphenylalanine	0.105212	0.0404145	2.60333	0.00937354	0.0259021	0.184522	0.027613	0.0284554	0.0112623	0.199162	Amino Acid	Phenylalanine Metabolism
triglycerides	N6,N6,N6-trimethyllysine	0.149559	0.0576238	2.59543	0.00959005	0.0364768	0.26264	0.0434144	0.0286019	0.0156032	0.283514	Amino Acid	Lysine Metabolism
triglycerides	N-acetyl-1-methylhistidine*	0.151557	0.0593037	2.5556	0.0107521	0.0351782	0.267935	0.0215273	0.0315147	0.013696	0.289417	Amino Acid	Histidine Metabolism
triglycerides	N-formylmethionine	0.0993827	0.0394248	2.52082	0.0118678	0.0220149	0.17675	0.0220771	0.0339837	0.00773362	0.191032	Amino Acid	Methionine, Cysteine, SAM and Taurine Metabolism
triglycerides	trans-4-hydroxyproline	0.112925	0.0448639	2.51706	0.0119943	0.0248836	0.200967	0.0141295	0.0339837	0.00863203	0.217218	Amino Acid	Urea cycle; Arginine and Proline Metabolism
triglycerides	N-acetylvaline	0.0990927	0.0396229	2.5009	0.0125521	0.0213361	0.176849	0.0479926	0.0349813	0.00698311	0.191202	Amino Acid	Leucine, Isoleucine and Valine Metabolism
triglycerides	6-hydroxynicotinate	0.104558	0.0419781	2.49078	0.0129129	0.0221796	0.186937	0.0166861	0.0353455	0.0069734	0.202143	Cofactors and Vitamins	Nicotinate and Nicotinamide Metabolism
triglycerides	uridine	0.110293	0.0443715	2.48567	0.0130986	0.0232174	0.197368	0.0117068	0.0353455	0.00714421	0.213441	Nucleotide	Pyrimidine Metabolism, Uracil containing
triglycerides	stearoylcarnitine (C18)	0.123776	0.0507363	2.4396	0.0148819	0.0242107	0.223342	0.0792242	0.0395301	0.00583191	0.241721	Lipid	Fatty Acid Metabolism(Acyl Carnitine)
triglycerides	tryptophan	0.0780334	0.0322008	2.42334	0.015561	0.014842	0.141225	0.0136568	0.0406979	0.00317759	0.152889	Amino Acid	Tryptophan Metabolism
triglycerides	N('1)-acetylspermidine	0.164662	0.0699738	2.35319	0.0188123	0.0273438	0.301979	0.0704889	0.0480216	0.00199645	0.327327	Amino Acid	Polyamine Metabolism
triglycerides	homocitrulline	0.117076	0.0497997	2.35093	0.0189262	0.0193479	0.214803	0.0137073	0.0480216	0.00130841	0.232843	Amino Acid	Urea cycle; Arginine and Proline Metabolism
triglycerides	taurine	0.214045	0.0916347	2.33585	0.0197022	0.0342196	0.39387	0.0225183	0.0492556	0.00102576	0.427064	Amino Acid	Methionine, Cysteine, SAM and Taurine Metabolism
triglycerides	2'-deoxyuridine	0.1195	0.0513796	2.32584	0.0202328	0.0186725	0.220328	0.00913479	0.049849	6.0682e-05	0.23894	Nucleotide	Pyrimidine Metabolism, Uracil containing

## Sheet: S6_MetS_components_blood
MetS component continous variable	Metabolite	short name	Estimate	std.error	statistic	p value	CI low	CI high	adj. r squared	adj. p value	adj. CI low	adj. CI high	Super-pathway	Sub-pathway
waist circumference	lysopc a c17:0	lysopc.a.c17.0	-0.200222	0.0336911	-5.94288	3.90282e-09	-0.266338	-0.134106	0.0900076	1.70975e-07	-0.281636	-0.118808	Lipid	Lysophosphatidylcholines
waist circumference	glutamate	glu	0.183165	0.0308794	5.93162	4.17013e-09	0.122567	0.243763	0.151688	1.70975e-07	0.108546	0.257785	Amino Acid	Amino Acid
waist circumference	pc aa c38:3	pc.aa.c38.3	0.183927	0.0327669	5.61318	2.59308e-08	0.119624	0.248229	0.108218	7.08776e-07	0.104746	0.263107	Lipid	Phosphatidylcholines
waist circumference	sm c16:1	sm.c16.1	0.177142	0.0319859	5.53811	3.93795e-08	0.114372	0.239911	0.174813	8.0728e-07	0.0998486	0.254435	Lipid	Sphingomyelins
waist circumference	lysopc a c18:2	lysopc.a.c18.2	-0.167944	0.0322697	-5.2044	2.3758e-07	-0.231271	-0.104618	0.121215	3.48623e-06	-0.245923	-0.0899653	Lipid	Lysophosphatidylcholines
waist circumference	alpha-aminoadipic acid	alpha.aaa	0.158663	0.0305661	5.1908	2.5509e-07	0.0986792	0.218646	0.173373	3.48623e-06	0.0848004	0.232525	Amino Acid	Amino Acid
waist circumference	lysopc a c18:1	lysopc.a.c18.1	-0.161326	0.032416	-4.97673	7.65004e-07	-0.224939	-0.0977121	0.115817	8.96147e-06	-0.239658	-0.0829933	Lipid	Lysophosphatidylcholines
waist circumference	isovalerylcarnitine	c5	0.155215	0.0314928	4.92858	9.73883e-07	0.0934127	0.217016	0.170131	9.9823e-06	0.0791131	0.231316	Acyl Carnitine	Acyl Carnitine
waist circumference	tyrosine	tyr	0.158955	0.0326326	4.87105	1.29595e-06	0.0949162	0.222993	0.105556	1.18075e-05	0.0800991	0.237811	Amino Acid	Amino Acid
waist circumference	sm c20:2	sm.c20.2	0.141338	0.0313215	4.51249	7.19297e-06	0.0798722	0.202804	0.181206	5.89823e-05	0.0656504	0.217026	Lipid	Sphingomyelins
waist circumference	lysopc a c16:0	lysopc.a.c16.0	-0.146256	0.033478	-4.36873	1.38437e-05	-0.211954	-0.0805586	0.0777361	0.000103198	-0.227155	-0.0653576	Lipid	Lysophosphatidylcholines
waist circumference	kynurenine	kynurenine	0.132817	0.0313306	4.23923	2.45732e-05	0.0713339	0.194301	0.167849	0.000167917	0.057108	0.208527	Amino Acid	Amino Acid
waist circumference	carnitine	c0	0.132829	0.0315817	4.2059	2.84146e-05	0.0708531	0.194806	0.15042	0.000179231	0.0565131	0.209146	Acyl Carnitine	Acyl Carnitine
waist circumference	lysopc a c18:0	lysopc.a.c18.0	-0.133183	0.0349875	-3.80659	0.000149742	-0.201843	-0.0645232	0.0236953	0.00087706	-0.21773	-0.0486367	Lipid	Lysophosphatidylcholines
waist circumference	pc ae c32:2	pc.ae.c32.2	0.113902	0.0317195	3.59093	0.000346041	0.0516555	0.176149	0.160469	0.00189169	0.037253	0.190552	Lipid	Phosphatidylcholines
waist circumference	pc aa c36:5	pc.aa.c36.5	0.11923	0.0335658	3.55213	0.000400525	0.0533601	0.1851	0.0802776	0.00205269	0.0381193	0.200341	Lipid	Phosphatidylcholines
waist circumference	propionylcarnitine	c3	0.105497	0.0302004	3.49323	0.000498789	0.046231	0.164762	0.193722	0.00240592	0.0325183	0.178475	Acyl Carnitine	Acyl Carnitine
waist circumference	glycine	gly	-0.114873	0.0330785	-3.47274	0.000537947	-0.179787	-0.0499592	0.111467	0.00245065	-0.194806	-0.0349396	Amino Acid	Amino Acid
waist circumference	phenylalanine	phe	0.113419	0.0329683	3.44023	0.000606004	0.0487212	0.178116	0.0880129	0.00261539	0.0337516	0.193086	Amino Acid	Amino Acid
waist circumference	sm c24:1	sm.c24.1	0.116694	0.0353856	3.29777	0.00100999	0.0472524	0.186135	0.0313282	0.00414097	0.0311852	0.202202	Lipid	Sphingomyelins
waist circumference	pc aa c32:1	pc.aa.c32.1	0.0933222	0.0305136	3.05838	0.00228651	0.0334418	0.153203	0.19745	0.00892514	0.0195868	0.167058	Lipid	Phosphatidylcholines
waist circumference	valine	val	0.0952385	0.0312834	3.04438	0.00239455	0.0338476	0.156629	0.159346	0.00892514	0.0196431	0.170834	Amino Acid	Amino Acid
waist circumference	butyrylcarnitine	c4	0.0937104	0.0324898	2.8843	0.00400974	0.0299518	0.157469	0.0988031	0.0142956	0.0151995	0.172221	Acyl Carnitine	Acyl Carnitine
waist circumference	lysopc a c20:4	lysopc.a.c20.4	-0.0912833	0.0328359	-2.77999	0.00554136	-0.155721	-0.0268457	0.101855	0.0185631	-0.17063	-0.0119363	Lipid	Lysophosphatidylcholines
waist circumference	pc aa c38:4	pc.aa.c38.4	0.0948594	0.0342073	2.77308	0.00565949	0.0277305	0.161988	0.0533673	0.0185631	0.0121984	0.17752	Lipid	Phosphatidylcholines
waist circumference	leucine	leu	0.070132	0.0289442	2.42301	0.0155749	0.0133315	0.126933	0.245938	0.0491209	0.000189139	0.140075	Amino Acid	Amino Acid
systolic blood pressure	glutamate	glu	-0.170015	0.0328489	-5.17566	2.76067e-07	-0.234478	-0.105552	0.144535	2.26375e-05	-0.262695	-0.0773346	Amino Acid	Amino Acid
systolic blood pressure	isovalerylcarnitine	c5	-0.14501	0.0334537	-4.33464	1.61248e-05	-0.21066	-0.0793598	0.165508	0.000640597	-0.239397	-0.0506233	Acyl Carnitine	Acyl Carnitine
systolic blood pressure	hexoses	h1	-0.139187	0.0327494	-4.25005	2.34365e-05	-0.203455	-0.0749187	0.174505	0.000640597	-0.231586	-0.0467872	Carbohydrate	Carbohydrate
systolic blood pressure	leucine	leu	-0.103919	0.0305722	-3.39914	0.00070354	-0.163915	-0.0439238	0.250308	0.0144226	-0.190176	-0.0176625	Amino Acid	Amino Acid
systolic blood pressure	phenylalanine	phe	-0.115241	0.0349411	-3.29815	0.00100864	-0.18381	-0.0466723	0.0871219	0.0165416	-0.213824	-0.0166581	Amino Acid	Amino Acid
systolic blood pressure	butenylcarnitine	c4.1	-0.107907	0.0343293	-3.1433	0.00172131	-0.175276	-0.0405391	0.0844699	0.0235246	-0.204764	-0.0110505	Acyl Carnitine	Acyl Carnitine
systolic blood pressure	valine	val	-0.100987	0.0331388	-3.0474	0.00237085	-0.16602	-0.0359552	0.159362	0.0243433	-0.194486	-0.00748924	Amino Acid	Amino Acid
systolic blood pressure	tyrosine	tyr	-0.1061	0.0348226	-3.04688	0.00237495	-0.174437	-0.0377639	0.0923499	0.0243433	-0.204349	-0.00785148	Amino Acid	Amino Acid
diastolic blood pressure	hexoses	h1	0.138308	0.0328435	4.21112	2.77776e-05	0.0738553	0.20276	0.174229	0.000781941	0.050035	0.226581	Carbohydrate	Carbohydrate
diastolic blood pressure	glutamate	glu	0.139322	0.0330886	4.21057	2.78437e-05	0.0743884	0.204256	0.136681	0.000781941	0.0503904	0.228254	Amino Acid	Amino Acid
diastolic blood pressure	alanine	ala	0.147882	0.0351737	4.20434	2.86076e-05	0.0788568	0.216908	0.0751966	0.000781941	0.0533465	0.242418	Amino Acid	Amino Acid
diastolic blood pressure	tyrosine	tyr	0.111737	0.0348996	3.20167	0.00141083	0.0432495	0.180225	0.0932464	0.028922	0.017938	0.205536	Amino Acid	Amino Acid
diastolic blood pressure	valine	val	0.101567	0.0332276	3.0567	0.00229926	0.0363602	0.166773	0.159411	0.0377079	0.0122614	0.190872	Amino Acid	Amino Acid
diastolic blood pressure	alpha-aminoadipic acid	alpha.aaa	0.0948199	0.032774	2.89314	0.00389948	0.0305037	0.159136	0.157664	0.0423375	0.00673384	0.182906	Amino Acid	Amino Acid
diastolic blood pressure	pc ae c44:4	pc.ae.c44.4	-0.102878	0.0363973	-2.82652	0.00480243	-0.174304	-0.0314512	0.0514683	0.0423375	-0.200702	-0.00505346	Lipid	Phosphatidylcholines
diastolic blood pressure	sm oh c24:1	sm..oh..c24.1	0.101347	0.0361943	2.80009	0.00521044	0.030319	0.172376	0.0668913	0.0423375	0.00406847	0.198626	Lipid	Sphingomyelins
diastolic blood pressure	leucine	leu	0.0858846	0.0307135	2.79631	0.0052712	0.0256119	0.146157	0.247442	0.0423375	0.00333644	0.168433	Amino Acid	Amino Acid
diastolic blood pressure	isoleucine	ile	0.0834625	0.0301764	2.76582	0.00578587	0.0242439	0.142681	0.289047	0.0423375	0.00235805	0.164567	Amino Acid	Amino Acid
diastolic blood pressure	pc ae c44:5	pc.ae.c44.5	-0.100476	0.0366135	-2.74423	0.00617741	-0.172327	-0.0286249	0.0274359	0.0423375	-0.198881	-0.0020704	Lipid	Phosphatidylcholines
diastolic blood pressure	pc ae c42:4	pc.ae.c42.4	-0.100415	0.0366045	-2.74325	0.00619573	-0.172249	-0.028582	0.0580231	0.0423375	-0.198797	-0.00203403	Lipid	Phosphatidylcholines
HDL cholesterol	pc ae c32:2	pc.ae.c32.2	0.401218	0.0292336	13.7245	2.65201e-39	0.343849	0.458586	0.28775	2.17465e-37	0.340611	0.461825	Lipid	Phosphatidylcholines
HDL cholesterol	pc ae c34:3	pc.ae.c34.3	0.414199	0.030917	13.3971	1.12921e-37	0.353527	0.474871	0.2259	4.62976e-36	0.350102	0.478296	Lipid	Phosphatidylcholines
HDL cholesterol	pc ae c40:1	pc.ae.c40.1	0.37213	0.0317686	11.7138	9.83615e-30	0.309787	0.434473	0.158102	2.68855e-28	0.306268	0.437993	Lipid	Phosphatidylcholines
HDL cholesterol	pc ae c32:1	pc.ae.c32.1	0.364304	0.0315544	11.5453	5.56063e-29	0.302381	0.426226	0.170873	1.13993e-27	0.298885	0.429722	Lipid	Phosphatidylcholines
HDL cholesterol	pc ae c36:5	pc.ae.c36.5	0.366472	0.0330823	11.0776	6.16832e-27	0.301551	0.431393	0.116329	1.0116e-25	0.297886	0.435059	Lipid	Phosphatidylcholines
HDL cholesterol	pc ae c34:1	pc.ae.c34.1	0.352377	0.0318863	11.051	8.02153e-27	0.289803	0.414951	0.18547	1.09628e-25	0.286271	0.418484	Lipid	Phosphatidylcholines
HDL cholesterol	pc aa c34:1	pc.aa.c34.1	0.333191	0.0307381	10.8397	6.39336e-26	0.272871	0.393512	0.204174	7.48937e-25	0.269465	0.396918	Lipid	Phosphatidylcholines
HDL cholesterol	pc ae c42:2	pc.ae.c42.2	0.348672	0.0323643	10.7733	1.21893e-25	0.28516	0.412184	0.151485	1.2494e-24	0.281574	0.41577	Lipid	Phosphatidylcholines
HDL cholesterol	pc ae c40:3	pc.ae.c40.3	0.337284	0.0315103	10.704	2.3856e-25	0.275448	0.399121	0.219098	2.17355e-24	0.271957	0.402611	Lipid	Phosphatidylcholines
HDL cholesterol	pc aa c34:4	pc.aa.c34.4	0.330021	0.0312635	10.5561	9.86692e-25	0.268669	0.391373	0.166194	8.09088e-24	0.265205	0.394836	Lipid	Phosphatidylcholines
HDL cholesterol	pc ae c36:3	pc.ae.c36.3	0.338245	0.0320925	10.5397	1.15411e-24	0.275266	0.401223	0.164468	8.60339e-24	0.27171	0.404779	Lipid	Phosphatidylcholines
HDL cholesterol	pc aa c36:5	pc.aa.c36.5	0.336977	0.0320236	10.5228	1.35606e-24	0.274134	0.399821	0.163849	9.26644e-24	0.270586	0.403369	Lipid	Phosphatidylcholines
HDL cholesterol	sm c16:1	sm.c16.1	0.32375	0.030799	10.5117	1.50673e-24	0.26331	0.384191	0.235833	9.50397e-24	0.259898	0.387603	Lipid	Sphingomyelins
HDL cholesterol	pc ae c42:3	pc.ae.c42.3	0.332792	0.0317922	10.4677	2.28846e-24	0.270403	0.395181	0.187395	1.34039e-23	0.26688	0.398704	Lipid	Phosphatidylcholines
HDL cholesterol	sm oh c22:2	sm..oh..c22.2	0.305398	0.0294931	10.3549	6.64558e-24	0.247521	0.363276	0.309308	3.63292e-23	0.244253	0.366544	Lipid	Sphingomyelins
HDL cholesterol	pc ae c42:1	pc.ae.c42.1	0.332257	0.0321555	10.3328	8.17782e-24	0.269155	0.39536	0.130166	4.19113e-23	0.265593	0.398922	Lipid	Phosphatidylcholines
HDL cholesterol	pc aa c36:6	pc.aa.c36.6	0.320834	0.0314777	10.1924	3.03594e-23	0.259062	0.382607	0.175174	1.43334e-22	0.255575	0.386094	Lipid	Phosphatidylcholines
HDL cholesterol	pc ae c38:6	pc.ae.c38.6	0.342136	0.0335803	10.1886	3.14637e-23	0.276237	0.408034	0.112485	1.43334e-22	0.272517	0.411755	Lipid	Phosphatidylcholines
HDL cholesterol	pc aa c32:1	pc.aa.c32.1	0.291125	0.0292186	9.96369	2.49594e-22	0.233786	0.348464	0.265004	1.07719e-21	0.230549	0.351701	Lipid	Phosphatidylcholines
HDL cholesterol	pc ae c34:2	pc.ae.c34.2	0.315517	0.0321387	9.81737	9.41463e-22	0.252448	0.378587	0.172672	3.86e-21	0.248887	0.382147	Lipid	Phosphatidylcholines
HDL cholesterol	pc aa c42:2	pc.aa.c42.2	0.319172	0.0326458	9.77683	1.35627e-21	0.255108	0.383237	0.150033	5.29591e-21	0.251491	0.386854	Lipid	Phosphatidylcholines
HDL cholesterol	sm c20:2	sm.c20.2	0.291608	0.0302505	9.63979	4.61752e-21	0.232244	0.350972	0.237156	1.72108e-20	0.228893	0.354324	Lipid	Sphingomyelins
HDL cholesterol	pc aa c36:4	pc.aa.c36.4	0.311495	0.0327741	9.5043	1.52921e-20	0.247179	0.375811	0.128595	5.45197e-20	0.243548	0.379442	Lipid	Phosphatidylcholines
HDL cholesterol	pc ae c44:3	pc.ae.c44.3	0.299108	0.0325694	9.1837	2.4619e-19	0.235193	0.363022	0.115496	8.41149e-19	0.231585	0.366631	Lipid	Phosphatidylcholines
HDL cholesterol	pc ae c36:2	pc.ae.c36.2	0.286379	0.0315334	9.08177	5.85958e-19	0.224498	0.348261	0.201461	1.92194e-18	0.221004	0.351755	Lipid	Phosphatidylcholines
HDL cholesterol	pc ae c40:5	pc.ae.c40.5	0.304802	0.0341222	8.93265	2.05386e-18	0.23784	0.371764	0.098977	6.47755e-18	0.23406	0.375544	Lipid	Phosphatidylcholines
HDL cholesterol	sm c24:1	sm.c24.1	0.297739	0.0342961	8.68142	1.63469e-17	0.230436	0.365042	0.0911456	4.96463e-17	0.226636	0.368842	Lipid	Sphingomyelins
HDL cholesterol	pc ae c38:5	pc.ae.c38.5	0.292438	0.0341542	8.56227	4.29744e-17	0.225413	0.359462	0.0745464	1.25853e-16	0.221629	0.363246	Lipid	Phosphatidylcholines
HDL cholesterol	pc ae c40:2	pc.ae.c40.2	0.275097	0.0328829	8.36594	2.0622e-16	0.210567	0.339627	0.131472	5.83104e-16	0.206924	0.34327	Lipid	Phosphatidylcholines
HDL cholesterol	sm oh c22:1	sm..oh..c22.1	0.264306	0.0319701	8.26726	4.48412e-16	0.201567	0.327044	0.179553	1.22566e-15	0.198025	0.330586	Lipid	Sphingomyelins
HDL cholesterol	pc aa c38:4	pc.aa.c38.4	0.270229	0.0332487	8.1275	1.32948e-15	0.204981	0.335477	0.106747	3.51668e-15	0.201298	0.33916	Lipid	Phosphatidylcholines
HDL cholesterol	pc aa c40:5	pc.aa.c40.5	0.268014	0.0330613	8.10658	1.56232e-15	0.203134	0.332894	0.0995754	3.89975e-15	0.199471	0.336557	Lipid	Phosphatidylcholines
HDL cholesterol	pc aa c38:0	pc.aa.c38.0	0.272544	0.0336226	8.10599	1.56941e-15	0.206563	0.338526	0.111025	3.89975e-15	0.202838	0.342251	Lipid	Phosphatidylcholines
HDL cholesterol	pc aa c38:3	pc.aa.c38.3	0.256638	0.0322791	7.95059	5.14532e-15	0.193293	0.319983	0.135609	1.24093e-14	0.189717	0.323559	Lipid	Phosphatidylcholines
HDL cholesterol	pc ae c40:4	pc.ae.c40.4	0.263884	0.0338142	7.80396	1.54953e-14	0.197527	0.330242	0.10712	3.63033e-14	0.193781	0.333988	Lipid	Phosphatidylcholines
HDL cholesterol	sm c16:0	sm.c16.0	0.264188	0.033891	7.79523	1.65376e-14	0.19768	0.330696	0.108525	3.7669e-14	0.193925	0.334451	Lipid	Sphingomyelins
HDL cholesterol	pc ae c38:2	pc.ae.c38.2	0.219154	0.0285039	7.68858	3.64427e-14	0.163218	0.275091	0.0744367	8.07649e-14	0.16006	0.278249	Lipid	Phosphatidylcholines
HDL cholesterol	pc ae c40:6	pc.ae.c40.6	0.25068	0.0327225	7.66079	4.47059e-14	0.186465	0.314896	0.149007	9.64707e-14	0.18284	0.318521	Lipid	Phosphatidylcholines
HDL cholesterol	pc aa c38:6	pc.aa.c38.6	0.254245	0.033424	7.60665	6.64474e-14	0.188653	0.319836	0.0931119	1.3971e-13	0.18495	0.323539	Lipid	Phosphatidylcholines
HDL cholesterol	pc ae c38:4	pc.ae.c38.4	0.253888	0.0339196	7.48499	1.60486e-13	0.187324	0.320452	0.0988553	3.28997e-13	0.183566	0.32421	Lipid	Phosphatidylcholines
HDL cholesterol	pc aa c42:1	pc.aa.c42.1	0.238737	0.0325265	7.33978	4.52458e-13	0.174907	0.302567	0.116966	9.04917e-13	0.171303	0.306171	Lipid	Phosphatidylcholines
HDL cholesterol	pc ae c42:5	pc.ae.c42.5	0.2338	0.0334091	6.99808	4.83895e-12	0.168237	0.299362	0.0976905	9.44746e-12	0.164536	0.303064	Lipid	Phosphatidylcholines
HDL cholesterol	sm oh c14:1	sm..oh..c14.1	0.216343	0.0310383	6.97018	5.8467e-12	0.155433	0.277253	0.216268	1.11495e-11	0.151994	0.280691	Lipid	Sphingomyelins
HDL cholesterol	pc aa c42:0	pc.aa.c42.0	0.225431	0.0325752	6.92034	8.1838e-12	0.161505	0.289357	0.136542	1.52516e-11	0.157896	0.292966	Lipid	Phosphatidylcholines
HDL cholesterol	pc ae c44:4	pc.ae.c44.4	0.224412	0.0336646	6.66613	4.40259e-11	0.158349	0.290476	0.085582	8.0225e-11	0.154619	0.294206	Lipid	Phosphatidylcholines
HDL cholesterol	pc ae c42:4	pc.ae.c42.4	0.223351	0.0338639	6.59556	6.95558e-11	0.156896	0.289806	0.0914933	1.23991e-10	0.153145	0.293558	Lipid	Phosphatidylcholines
HDL cholesterol	pc ae c30:0	pc.ae.c30.0	0.215237	0.0326785	6.58651	7.37353e-11	0.151108	0.279366	0.124759	1.28645e-10	0.147488	0.282986	Lipid	Phosphatidylcholines
HDL cholesterol	sm oh c24:1	sm..oh..c24.1	0.218354	0.0335069	6.51669	1.15389e-10	0.1526	0.284109	0.0988355	1.97122e-10	0.148888	0.287821	Lipid	Sphingomyelins
HDL cholesterol	pc ae c36:4	pc.ae.c36.4	0.215782	0.0338131	6.3816	2.71195e-10	0.149426	0.282137	0.0790941	4.53837e-10	0.14568	0.285883	Lipid	Phosphatidylcholines
HDL cholesterol	pc ae c44:6	pc.ae.c44.6	0.20944	0.0333549	6.27913	5.13146e-10	0.143983	0.274896	0.0823906	8.27816e-10	0.140288	0.278591	Lipid	Phosphatidylcholines
HDL cholesterol	pc aa c40:6	pc.aa.c40.6	0.212624	0.033865	6.27859	5.14861e-10	0.146167	0.279081	0.062642	8.27816e-10	0.142415	0.282833	Lipid	Phosphatidylcholines
HDL cholesterol	pc ae c44:5	pc.ae.c44.5	0.212887	0.0339421	6.27207	5.36018e-10	0.146279	0.279496	0.0581155	8.45258e-10	0.142518	0.283256	Lipid	Phosphatidylcholines
HDL cholesterol	sm oh c16:1	sm..oh..c16.1	0.171255	0.0310694	5.51201	4.5484e-08	0.110284	0.232226	0.211813	7.03715e-08	0.106842	0.235668	Lipid	Sphingomyelins
HDL cholesterol	lysopc a c18:1	lysopc.a.c18.1	0.168062	0.0324006	5.187	2.60203e-07	0.104478	0.231645	0.117715	3.95122e-07	0.100889	0.235235	Lipid	Lysophosphatidylcholines
HDL cholesterol	lysopc a c20:3	lysopc.a.c20.3	0.159394	0.0321864	4.95221	8.65284e-07	0.0962309	0.222557	0.134654	1.29006e-06	0.0926651	0.226123	Lipid	Lysophosphatidylcholines
HDL cholesterol	lysopc a c18:2	lysopc.a.c18.2	0.134113	0.0324524	4.1326	3.89708e-05	0.0704276	0.197798	0.112296	5.70644e-05	0.0668323	0.201393	Lipid	Lysophosphatidylcholines
HDL cholesterol	isoleucine	ile	-0.104239	0.0283414	-3.67797	0.000248026	-0.159857	-0.0486214	0.2933	0.000356809	-0.162997	-0.0454815	Amino Acid	Amino Acid
HDL cholesterol	lysopc a c20:4	lysopc.a.c20.4	0.115929	0.0327753	3.53707	0.000423771	0.0516097	0.180247	0.106231	0.000599124	0.0479787	0.183878	Lipid	Lysophosphatidylcholines
HDL cholesterol	proline	pro	-0.0914453	0.0322226	-2.83792	0.0046356	-0.154679	-0.0282111	0.125918	0.0064427	-0.158249	-0.0246413	Amino Acid	Amino Acid
HDL cholesterol	propionylcarnitine	c3	-0.0778113	0.0303052	-2.56759	0.0103898	-0.137283	-0.01834	0.189086	0.0141994	-0.14064	-0.0149826	Acyl Carnitine	Acyl Carnitine
HDL cholesterol	valine	val	-0.0800333	0.0313461	-2.55321	0.0108257	-0.141547	-0.0185191	0.156977	0.0145526	-0.14502	-0.0150464	Amino Acid	Amino Acid
HDL cholesterol	kynurenine	kynurenine	-0.0796212	0.0315351	-2.52485	0.0117335	-0.141506	-0.0177363	0.157956	0.0155186	-0.145	-0.0142426	Amino Acid	Amino Acid
HDL cholesterol	leucine	leu	-0.0722929	0.0289561	-2.49664	0.0127028	-0.129117	-0.015469	0.246218	0.0165339	-0.132325	-0.0122611	Amino Acid	Amino Acid
fasting glucose	hexoses	h1	0.692761	0.0211671	32.7282	7.80412e-159	0.651222	0.734299	0.600607	6.39938e-157	0.639223	0.746298	Carbohydrate	Carbohydrate
fasting glucose	butenylcarnitine	c4.1	0.376002	0.029699	12.6604	4.17106e-34	0.31772	0.434284	0.206406	1.71013e-32	0.300885	0.45112	Acyl Carnitine	Acyl Carnitine
fasting glucose	alanine	ala	0.217879	0.0321382	6.77945	2.09363e-11	0.154811	0.280948	0.100969	5.7226e-10	0.136593	0.299166	Amino Acid	Amino Acid
fasting glucose	isoleucine	ile	0.156577	0.0276204	5.66887	1.8958e-08	0.102374	0.21078	0.306436	3.88638e-07	0.0867167	0.226437	Amino Acid	Amino Acid
fasting glucose	glutamate	glu	0.155144	0.0305386	5.08027	4.52053e-07	0.0952148	0.215074	0.143693	7.41367e-06	0.0779032	0.232385	Amino Acid	Amino Acid
fasting glucose	citrulline	cit	-0.154627	0.0319525	-4.83928	1.5155e-06	-0.217331	-0.091923	0.100264	2.07118e-05	-0.235444	-0.0738099	Amino Acid	Amino Acid
fasting glucose	hydroxybutyrylcarnitine	c3.dc..c4.oh.	0.147645	0.0315632	4.67774	3.31201e-06	0.0857045	0.209585	0.14758	3.44743e-05	0.0678121	0.227477	Acyl Carnitine	Acyl Carnitine
fasting glucose	leucine	leu	0.132102	0.0282601	4.67452	3.36335e-06	0.0766442	0.18756	0.258099	3.44743e-05	0.0606243	0.20358	Amino Acid	Amino Acid
fasting glucose	valine	val	0.124021	0.0306826	4.04205	5.71874e-05	0.0638085	0.184233	0.165378	0.000521041	0.0464153	0.201626	Amino Acid	Amino Acid
fasting glucose	lysopc a c17:0	lysopc.a.c17.0	-0.13391	0.0334871	-3.99886	6.84856e-05	-0.199626	-0.0681947	0.0721522	0.000530087	-0.218609	-0.0492117	Lipid	Lysophosphatidylcholines
fasting glucose	lysopc a c18:0	lysopc.a.c18.0	-0.137307	0.0344145	-3.98981	7.11092e-05	-0.204843	-0.0697717	0.0251112	0.000530087	-0.224351	-0.050263	Lipid	Lysophosphatidylcholines
fasting glucose	alpha-aminoadipic acid	alpha.aaa	0.113017	0.0302859	3.73167	0.00020128	0.0535833	0.17245	0.162424	0.00137541	0.036415	0.189618	Amino Acid	Amino Acid
fasting glucose	pc ae c34:3	pc.ae.c34.3	-0.110724	0.03292	-3.36344	0.000799929	-0.175327	-0.0461217	0.0931046	0.00504571	-0.193989	-0.0274602	Lipid	Phosphatidylcholines
fasting glucose	proline	pro	0.0987118	0.031672	3.11669	0.00188281	0.0365582	0.160865	0.127401	0.0110279	0.0186042	0.178819	Amino Acid	Amino Acid
fasting glucose	lysopc a c16:0	lysopc.a.c16.0	-0.0997263	0.0331219	-3.01089	0.0026724	-0.164725	-0.0347274	0.0682875	0.0146091	-0.183501	-0.0159514	Lipid	Lysophosphatidylcholines
fasting glucose	pc ae c36:3	pc.ae.c36.3	-0.0990958	0.033179	-2.9867	0.00289104	-0.164207	-0.0339848	0.0771789	0.0148166	-0.183015	-0.0151764	Lipid	Phosphatidylcholines
fasting glucose	pc ae c36:2	pc.ae.c36.2	-0.0949807	0.0321698	-2.95248	0.00322837	-0.158111	-0.0318502	0.141217	0.0155721	-0.176347	-0.0136139	Lipid	Phosphatidylcholines
fasting glucose	pc ae c32:2	pc.ae.c32.2	-0.0903129	0.0312954	-2.88582	0.0039906	-0.151727	-0.0288983	0.156546	0.0181794	-0.169468	-0.0111577	Lipid	Phosphatidylcholines
fasting glucose	pc ae c34:2	pc.ae.c34.2	-0.0936335	0.0330147	-2.83612	0.00466164	-0.158422	-0.028845	0.0978706	0.0201186	-0.177137	-0.0101299	Lipid	Phosphatidylcholines
triglycerides	pc aa c40:5	pc.aa.c40.5	0.445034	0.0312887	14.2234	7.77829e-42	0.383632	0.506435	0.204577	6.3782e-40	0.376202	0.513865	Lipid	Phosphatidylcholines
triglycerides	pc aa c34:1	pc.aa.c34.1	0.40421	0.0300913	13.4328	7.52816e-38	0.345159	0.463262	0.247752	3.08654e-36	0.338013	0.470407	Lipid	Phosphatidylcholines
triglycerides	pc aa c32:1	pc.aa.c32.1	0.371356	0.0284945	13.0325	6.85185e-36	0.315437	0.427274	0.31055	1.87284e-34	0.308671	0.43404	Lipid	Phosphatidylcholines
triglycerides	pc aa c38:3	pc.aa.c38.3	0.390872	0.031107	12.5654	1.17519e-33	0.329827	0.451917	0.208232	2.40913e-32	0.32244	0.459303	Lipid	Phosphatidylcholines
triglycerides	pc aa c34:4	pc.aa.c34.4	0.378114	0.0309416	12.2202	4.83086e-32	0.317393	0.438834	0.194453	7.9226e-31	0.310046	0.446181	Lipid	Phosphatidylcholines
triglycerides	pc aa c36:6	pc.aa.c36.6	0.354346	0.0313484	11.3035	6.46035e-28	0.292827	0.415864	0.193135	8.82914e-27	0.285383	0.423308	Lipid	Phosphatidylcholines
triglycerides	pc aa c38:4	pc.aa.c38.4	0.353548	0.0326838	10.8172	7.95756e-26	0.289408	0.417687	0.148659	9.32172e-25	0.281647	0.425448	Lipid	Phosphatidylcholines
triglycerides	pc aa c40:6	pc.aa.c40.6	0.342375	0.0330013	10.3746	5.52058e-24	0.277613	0.407137	0.12203	5.6586e-23	0.269776	0.414974	Lipid	Phosphatidylcholines
triglycerides	pc aa c36:4	pc.aa.c36.4	0.33746	0.0327574	10.3018	1.09429e-23	0.273176	0.401744	0.141398	9.97019e-23	0.265398	0.409522	Lipid	Phosphatidylcholines
triglycerides	pc ae c42:1	pc.ae.c42.1	0.31695	0.0325601	9.73429	1.98677e-21	0.253053	0.380846	0.120344	1.62915e-20	0.245322	0.388578	Lipid	Phosphatidylcholines
triglycerides	pc aa c36:5	pc.aa.c36.5	0.300865	0.0326365	9.21867	1.82501e-19	0.236819	0.364911	0.143425	1.36046e-18	0.229069	0.372661	Lipid	Phosphatidylcholines
triglycerides	pc ae c40:1	pc.ae.c40.1	0.29517	0.0328364	8.98911	1.28005e-18	0.230731	0.359609	0.112865	8.74703e-18	0.222934	0.367406	Lipid	Phosphatidylcholines
triglycerides	pc aa c38:6	pc.aa.c38.6	0.293678	0.0333361	8.80961	5.70725e-18	0.228259	0.359097	0.110224	3.59996e-17	0.220343	0.367013	Lipid	Phosphatidylcholines
triglycerides	pc ae c42:2	pc.ae.c42.2	0.237763	0.0336281	7.07036	2.95516e-12	0.17177	0.303755	0.0964643	1.73088e-11	0.163785	0.31174	Lipid	Phosphatidylcholines
triglycerides	pc ae c34:1	pc.ae.c34.1	0.184773	0.033549	5.50757	4.66113e-08	0.118936	0.25061	0.110653	2.54808e-07	0.11097	0.258577	Lipid	Phosphatidylcholines
triglycerides	lysopc a c16:0	lysopc.a.c16.0	0.179651	0.0335677	5.35191	1.08657e-07	0.113778	0.245525	0.0865712	5.56869e-07	0.105807	0.253496	Lipid	Lysophosphatidylcholines
triglycerides	glutamate	glu	0.16547	0.0312221	5.29978	1.43576e-07	0.104199	0.226741	0.14565	6.92542e-07	0.0967855	0.234155	Amino Acid	Amino Acid
triglycerides	lysopc a c20:3	lysopc.a.c20.3	0.166596	0.0323772	5.14547	3.22974e-07	0.103059	0.230134	0.136351	1.47133e-06	0.0953703	0.237822	Lipid	Lysophosphatidylcholines
triglycerides	lysopc a c18:0	lysopc.a.c18.0	0.176779	0.0350561	5.04275	5.4759e-07	0.107985	0.245574	0.0344351	2.36328e-06	0.0996602	0.253898	Lipid	Lysophosphatidylcholines
triglycerides	pc ae c38:2	pc.ae.c38.2	0.145015	0.0291941	4.96727	8.02318e-07	0.087724	0.202306	0.0423568	3.2895e-06	0.0807915	0.209238	Lipid	Phosphatidylcholines
triglycerides	pc ae c36:2	pc.ae.c36.2	0.158636	0.0326803	4.85418	1.40839e-06	0.0945037	0.222768	0.154062	5.49941e-06	0.0867435	0.230528	Lipid	Phosphatidylcholines
triglycerides	pc ae c44:3	pc.ae.c44.3	0.161755	0.0337949	4.78637	1.96288e-06	0.0954352	0.228074	0.0607166	7.3162e-06	0.0874102	0.236099	Lipid	Phosphatidylcholines
triglycerides	pc aa c42:2	pc.aa.c42.2	0.155894	0.0340888	4.57318	5.42575e-06	0.0889977	0.222791	0.0859172	1.9344e-05	0.080903	0.230885	Lipid	Phosphatidylcholines
triglycerides	pc ae c42:3	pc.ae.c42.3	0.143646	0.0334568	4.29349	1.93574e-05	0.0779902	0.209302	0.112392	6.61379e-05	0.0700455	0.217247	Lipid	Phosphatidylcholines
triglycerides	glutamine	gln	-0.139191	0.0348644	-3.99237	7.03587e-05	-0.20761	-0.070773	0.0423398	0.000230777	-0.215889	-0.0624941	Amino Acid	Amino Acid
triglycerides	glycine	gly	-0.124373	0.033295	-3.73548	0.000198297	-0.189712	-0.0590342	0.113179	0.000625397	-0.197618	-0.051128	Amino Acid	Amino Acid
triglycerides	alanine	ala	0.12089	0.0334415	3.61499	0.000315828	0.0552644	0.186517	0.070857	0.000959182	0.0473234	0.194458	Amino Acid	Amino Acid
triglycerides	pc ae c44:5	pc.ae.c44.5	-0.120379	0.0346485	-3.47428	0.000534899	-0.188373	-0.0523839	0.0319364	0.00156649	-0.196601	-0.0441563	Lipid	Phosphatidylcholines
triglycerides	citrulline	cit	-0.113056	0.032898	-3.43656	0.000614188	-0.177615	-0.0484962	0.0896152	0.00173667	-0.185427	-0.0406842	Amino Acid	Amino Acid
triglycerides	pc ae c44:6	pc.ae.c44.6	-0.116483	0.034057	-3.42023	0.00065179	-0.183317	-0.0496488	0.0564449	0.00178156	-0.191404	-0.0415616	Lipid	Phosphatidylcholines
triglycerides	pc ae c36:5	pc.ae.c36.5	0.108622	0.0351849	3.08717	0.00207815	0.0395745	0.177669	0.0141191	0.00549705	0.0312195	0.186024	Lipid	Phosphatidylcholines
triglycerides	aspartate	asp	0.102026	0.0346608	2.94355	0.00332209	0.034007	0.170045	0.013055	0.00851286	0.0257765	0.178275	Amino Acid	Amino Acid
triglycerides	pc ae c40:6	pc.ae.c40.6	0.0973771	0.0337874	2.88205	0.00403817	0.0310722	0.163682	0.105137	0.00984328	0.023049	0.171705	Lipid	Phosphatidylcholines
triglycerides	pc ae c40:3	pc.ae.c40.3	0.0961734	0.033409	2.87867	0.00408136	0.0306112	0.161736	0.134168	0.00984328	0.0226778	0.169669	Lipid	Phosphatidylcholines
triglycerides	pc ae c38:6	pc.ae.c38.6	0.0985602	0.0354364	2.78133	0.00551877	0.0290192	0.168101	0.0251889	0.0129297	0.0206045	0.176516	Lipid	Phosphatidylcholines
triglycerides	pc ae c38:4	pc.ae.c38.4	0.0960258	0.034992	2.74423	0.00617746	0.0273571	0.164695	0.0541047	0.0140709	0.0190479	0.173004	Lipid	Phosphatidylcholines
triglycerides	sm c16:0	sm.c16.0	-0.0923137	0.0350538	-2.63349	0.00858598	-0.161104	-0.0235236	0.0593536	0.0190284	-0.169428	-0.0151997	Lipid	Sphingomyelins
triglycerides	pc ae c42:4	pc.ae.c42.4	-0.0895573	0.0347361	-2.57822	0.0100777	-0.157724	-0.0213906	0.0571753	0.0217467	-0.165972	-0.0131422	Lipid	Phosphatidylcholines
triglycerides	pc ae c42:5	pc.ae.c42.5	-0.0875321	0.0343649	-2.54713	0.0110147	-0.15497	-0.0200938	0.0583924	0.0231592	-0.163131	-0.0119335	Lipid	Phosphatidylcholines
triglycerides	lysopc a c18:1	lysopc.a.c18.1	0.0806652	0.0329728	2.44642	0.0146052	0.0159589	0.145371	0.0987835	0.0299406	0.00812922	0.153201	Lipid	Lysophosphatidylcholines
triglycerides	lysopc a c17:0	lysopc.a.c17.0	0.0833254	0.0344536	2.41849	0.0157687	0.0157132	0.150938	0.0624993	0.0312758	0.00753188	0.159119	Lipid	Lysophosphatidylcholines
triglycerides	sm oh c16:1	sm..oh..c16.1	-0.0764248	0.0316759	-2.41271	0.0160193	-0.138586	-0.0142635	0.191955	0.0312758	-0.146108	-0.00674168	Lipid	Sphingomyelins
triglycerides	pc ae c36:3	pc.ae.c36.3	0.0801369	0.0340191	2.35564	0.0186891	0.0133773	0.146897	0.0739865	0.0356396	0.0052991	0.154975	Lipid	Phosphatidylcholines
triglycerides	butyrylcarnitine	c4	0.0741652	0.0327878	2.26198	0.0239198	0.00982193	0.138509	0.0958402	0.0445778	0.00203612	0.146294	Acyl Carnitine	Acyl Carnitine
triglycerides	tyrosine	tyr	0.0746181	0.0331915	2.24811	0.0247934	0.0094826	0.139754	0.0884088	0.0451791	0.00160093	0.147635	Amino Acid	Amino Acid
triglycerides	sm c20:2	sm.c20.2	0.0705062	0.0318062	2.21674	0.0268722	0.00808918	0.132923	0.168218	0.0479027	0.000536463	0.140476	Lipid	Sphingomyelins

## Sheet: S7_MetS_components_NA
Component	Missing values (count)
Waist circumference	0
Systolic blood pressure	2
Diastolic blood pressure	2
HDL	1
Glucose	2
Triglycerides	1

## Sheet: S8_Metaboanalyst
Metabolites
Lipids

## Sheet: S9_KORA_FF4_variables
Variable name	Description
U3V_AHEI	Alternate Healthy Eating Index
U3TNUECHT_ESTR_GLUK	Fasting status for glucose and insulin determination, in relation to food and drink, last 8 hours
u3lk_tria	Triglyceride (mg/dl)
U3CSEX	Sex
U3TALTERU	Age up to examination date
U3THYACT	Current hypertension (≥ 140/90 mmHg) or known hypertension controlled with medication (ISH-WHO 1999)
U3TDMY15	Validated diabetes mellitus with type information at FF4 (validation results up to 2015 were taken into account) 5 = Type 2 diabetes 6 = Type 1 diabetes 7 = Other type of diabetes 8 = No diabetes mellitus 9 = Unknown / unclear
u3lk_hdla	HDL-Cholesterol (mg/dl)
U3TSYSMM	Systolic blood pressure (average of 2nd and 3rd measurement)
U3TDIAMM	Diastolic blood pressure (average of 2nd and 3rd measurement)
U3TMEDDIA	Antidiabetic medication
U3TMHYPOT	Intake of other antihypertensives (except diuretics, beta-blockers, ACE inhibitors, calcium and angiotensin antagonists)
U3TMHYPOL	Intake of lipid-lowering drugs including herbal substances
U3TLIPI	Intake of lipid-lowering drugs excluding herbal substances
U3TMASS100	Regular intake of ASS100 or ASS300
U3TMNSAID_BED	Intake as needed: NSAID including ASS100 or 300 (ATC= N02BA0, N02B, N02AA64 -N02AA69, M01A but not M01AX, M01BA, R05XA)
U3TMNSAID_REG	Regular intake: NSAID (ATC= N02AA64 - N02AA69, N02B, M01A but not M01AX, M01BA, R05XA)
U3TMASS100	Regular intake of ASS100 or ASS300
U3TPHACT	Physical activity in categories
U3TGLUKFASTN	Fasting glucose in serum (mmol/l)
U3TCIGSMK	Smoking
U3TALKKON	Alcohol (g/day)
